# Supplementary material for: Patient-derived organoids as a platform for modeling a patient’s response to chemoradiotherapy in esophageal cancer
Source: Sci Rep. 2021 Oct 29;11:21304. doi: 10.1038/s41598-021-00706-8 (PMC8556341; doi:10.1038/s41598-021-00706-8)
Supplement: Supplementary file 2 — Supplementary Information 2. [file 41598_2021_706_MOESM2_ESM.xlsx]

## Sheet: Table S1A - Cisplatin vs PBS
Table S1A: List of genes differentially expressed in response to cisplatin
symbol	log2FoldChange	pvalue	padj
KRT17	2.29036	1.58e-11	4.26e-08
ITGAM	2.25231	1.56e-10	3e-07
BBC3	1.49421	2.41e-10	4.06e-07
CDKN1A	2.4722	6.67e-10	7.73e-07
GADD45A	1.43296	6.42e-10	7.73e-07
STOM	1.9775	1.22e-09	1.18e-06
TRIM22	1.45389	6.4e-09	5.75e-06
MUC2	1.29346	8.1e-09	6.42e-06
NR4A1	1.70327	1.48e-08	1.05e-05
GDF15	1.36674	4.04e-08	2.6e-05
PI3	1.6507	3.73e-07	0.000209521
FLNA	1.14211	4.15e-07	0.000218461
TNFRSF10C	2.23816	9.29e-07	0.000431911
TRIM29	1.38836	1.05e-06	0.000470714
TGFBI	3.68462	4.01e-06	0.00150072
ANXA1	1.12503	6.49e-06	0.00230064
AEN	1.29394	6.93e-06	0.0023962
FOSL1	1.62454	8.98e-06	0.00302451
PLAU	1.46255	1.13e-05	0.00360259
TENT5A	1.07184	1.75e-05	0.0052415
ABCA12	2.67322	2.93e-05	0.00841639
IER5	1.0614	8.29e-05	0.0196134
MDFI	1.41544	8.71e-05	0.0202516
AREG	1.71708	9.06e-05	0.0205956
SERTAD1	1.20488	9.17e-05	0.0205956
SLC28A2	-0.87324	4.47e-05	0.012053
FASN	-0.995344	2.85e-06	0.00112932
EXOC4	-1.02121	7.45e-05	0.0183
PCSK9	-1.05611	1.11e-06	0.000482545
CENPE	-1.06932	8.28e-05	0.0196134
NDRG1	-1.07446	4.21e-07	0.000218461
INSIG1	-1.09421	1.87e-06	0.000761827
SLC4A4	-1.13698	6.12e-05	0.0158626
SAPCD2	-1.15046	9.6e-06	0.00315511
TROAP	-1.19445	1.18e-05	0.00360554
CCNB2	-1.20013	4.91e-06	0.00178943
SCD	-1.27934	6.88e-10	7.73e-07
PTTG1	-1.301	3.22e-05	0.00903875
AQP1	-1.34274	5.13e-07	0.000256175
PTPRG	-1.34884	2.04e-05	0.00596356
CENPF	-1.47593	1.01e-08	7.54e-06
CA9	-1.4869	7.41e-05	0.0183
KIF14	-1.50618	5.2e-05	0.013756
PSRC1	-1.57555	1.82e-06	0.000761827
PLK1	-1.61491	7.14e-09	6.01e-06
CCNB1	-1.7486	2.38e-11	5.34e-08
KCNQ1	-1.83888	3.02e-10	4.52e-07
CDC20	-1.88026	3.4e-13	1.53e-09
SLC39A11	-1.90762	1.35e-07	7.91e-05
PCK1	-2.09595	2.44e-18	1.65e-14
BCAS3	-2.1841	1.01e-07	6.16e-05														0
NAALADL2	-2.24812	6.75e-07	0.000324874
MACROD2	-2.32187	7.47e-05	0.0183
MSRA	-2.33193	3.41e-05	0.0093759
KIF20A	-2.36764	2.86e-12	9.64e-09
PARD3B	-2.43639	1.16e-09	1.18e-06
DPYD	-2.45674	1.78e-08	1.2e-05
PIF1	-3.0655	9.34e-19	1.26e-14
PRKG1	-4.46211	1.15e-05	0.00360259
PRKN	-4.6117	3.35e-06	0.00129125

## Sheet: Table S1B - paclitaxel vs DMSO
Table S1B: List of genes differentially expressed in response to paclitaxel
symbol	log2FoldChange	pvalue	padj
ZBP1	3.61365	0.000701941	0.00807422
PRSS2	3.08496	2.03122e-06	6.37899e-05
LAMP3	2.88443	0.00144174	0.0144003
HTR3A	2.82681	9.09927e-12	1.14838e-09
MX2	2.78251	0.00112446	0.0118251
IFIT1	2.75639	0.00178759	0.0169639
IDO1	2.71244	0.000518679	0.00638491
PRSS1	2.7097	1.17505e-05	0.000285907
IFI44L	2.61327	2.77769e-05	0.000591638
NEXN	2.38139	8.50007e-05	0.00148493
TNFRSF9	2.32911	1.16114e-05	0.000283032
IFI6	2.24516	0.000221952	0.00321192
SOCS1	2.22818	3.32618e-05	0.000688906
USP30-AS1	2.18096	6.78553e-05	0.0012366
MX1	2.15964	0.00012633	0.00201889
PLA2G4C	2.06207	5.97337e-09	3.76936e-07
ANGPTL1	2.00332	0.000648621	0.00754554
RASGRP3	1.98796	0.000106701	0.00177014
CD274	1.97077	0.00101693	0.0108731
MUCL3	1.95141	1.23005e-05	0.000296789
NEURL3	1.9169	7.6351e-14	1.53887e-11
XAF1	1.91051	0.000557636	0.0067235
CHAC1	1.88559	4.5096e-09	2.92777e-07
SECTM1	1.867	5.41044e-19	4.05903e-16
HLA-DPA1	1.85915	7.16088e-06	0.000187404
THSD7A	1.84796	8.36685e-07	2.94234e-05
MAP2	1.83546	0.000133234	0.00210909
DRD2	1.77861	0.000263549	0.00366526
IFIH1	1.74807	0.00203932	0.0188623
ACE2	1.73651	2.32937e-06	7.19813e-05
APOBEC3G	1.71821	9.85231e-05	0.00166099
UBD	1.70917	0.000338035	0.0045018
TUBA1A	1.67815	4.12795e-10	3.64339e-08
COL16A1	1.67133	4.63743e-18	2.60933e-15
BHLHA15	1.65589	0.000284002	0.00388962
SP110	1.65557	4.33289e-06	0.000121393
ADRA2C	1.63989	9.20589e-08	4.34673e-06
SLAMF7	1.63752	9.19734e-07	3.21764e-05
HLA-DRA	1.63163	2.5412e-07	1.03675e-05
HLA-DPB1	1.62491	2.65173e-06	8.04179e-05
RCAN2	1.62474	4.47191e-05	0.000878784
MAF	1.60103	1.61191e-14	3.81882e-12
TUBB2A	1.59344	7.90127e-21	9.69989e-18
TRANK1	1.58405	2.45166e-08	1.30858e-06
TYMP	1.58209	1.05211e-06	3.65236e-05
PPM1K	1.55034	3.47211e-07	1.34734e-05
FRMD3	1.54666	2.60277e-05	0.000560572
WFDC21P	1.5458	1.19986e-09	9.33087e-08
CSF1	1.54108	3.83692e-16	1.23366e-13
LINC02303	1.51616	3.29636e-11	3.67885e-09
CX3CL1	1.48849	1.10173e-07	5.04329e-06
HEG1	1.47691	1.16505e-06	3.97293e-05
TRPV6	1.4734	1.18648e-06	4.02567e-05
CYP1A1	1.46728	2.12408e-20	2.20643e-17
C19orf66	1.45445	7.93227e-10	6.61218e-08
BDKRB2	1.43145	2.12266e-17	9.42624e-15
GMPR	1.42845	0.00218746	0.0199187
ADM2	1.41716	3.07468e-07	1.22119e-05
TMEM140	1.41549	3.62494e-08	1.86126e-06
APOBEC3F	1.41459	2.02018e-05	0.000453918
ICAM1	1.40555	2.23317e-09	1.59559e-07
TM4SF20	1.40145	2.12221e-06	6.64925e-05
ALDH1L2	1.39939	8.15494e-05	0.00143613
ACKR4	1.39658	0.00115648	0.0120782
SHC2	1.38843	2.58083e-14	5.90705e-12
ITGAM	1.38316	0.000313558	0.00422005
CDKN2B	1.37014	7.54441e-15	1.95923e-12
EFCAB5	1.36896	2.52148e-05	0.000546551
C3P1	1.35128	0.000114428	0.00186398
C4BPA	1.34075	0.00059549	0.00706634
CXCL17	1.32994	4.49607e-13	7.49567e-11
SERPINB7	1.32541	0.0018696	0.0175693
IRF7	1.32404	5.42873e-07	2.03638e-05
DNAJB9	1.31323	1.71026e-20	1.92461e-17
CYP4X1	1.30093	2.42906e-07	9.93999e-06
IFIT5	1.29844	9.95979e-06	0.00025046
COL5A3	1.29476	0.000648724	0.00754554
NLRC5	1.29386	3.23129e-06	9.48595e-05
UBA7	1.2843	2.35886e-07	9.71608e-06
KCNAB2	1.27755	1.60527e-06	5.22351e-05
XKR9	1.27026	0.00136772	0.0137423
BBC3	1.26041	3.99299e-17	1.58592e-14
ABCG1	1.25985	7.71063e-05	0.00138012
HABP2	1.25608	0.000189073	0.00283379
ACHE	1.25347	2.65081e-23	5.11379e-20
OAS1	1.25047	1.37733e-06	4.5587e-05
C2	1.24934	0.000168834	0.00256172
IL32	1.24877	2.44477e-08	1.30858e-06
DRAM1	1.24662	6.59255e-07	2.41918e-05
BTC	1.24479	0.000131661	0.00209418
TUBB2B	1.23144	2.50986e-06	7.65083e-05
LRRC19	1.22012	5.22529e-08	2.5659e-06
BMF	1.21979	1.46071e-09	1.10817e-07
CFB	1.21202	1.18141e-07	5.37162e-06
CACNG8	1.2047	7.58049e-05	0.00136308
SP100	1.19815	5.16217e-08	2.54416e-06
EXOC3L4	1.1964	2.19804e-06	6.80788e-05
CDHR5	1.19544	6.3288e-08	3.05229e-06
CTSS	1.18085	3.21313e-07	1.26502e-05
HELZ2	1.17894	5.36372e-06	0.000145445
GCNT4	1.16311	0.000334968	0.00446978
GPRIN2	1.15509	1.0431e-08	6.12438e-07
SLC6A9	1.15341	0.00151809	0.0149966
TCN2	1.14702	1.67243e-07	7.23863e-06
TNFSF10	1.14647	2.16995e-06	6.74421e-05
C5orf56	1.14544	0.000349516	0.00461826
DHX58	1.14226	6.75822e-05	0.00123328
DUSP10	1.13429	3.00612e-09	2.05024e-07
OSGIN1	1.12698	1.50476e-09	1.13521e-07
TMEM176B	1.1236	4.58211e-11	4.87219e-09
ZMAT1	1.10822	0.00080127	0.00902448
CARD16	1.10273	0.00105808	0.0112595
LIPA	1.09952	1.66072e-07	7.21168e-06
C3	1.09931	1.92143e-11	2.25626e-09
TMEM176A	1.09637	1.34082e-07	5.97571e-06
ATF3	1.0874	1.2425e-12	1.84382e-10
PARP10	1.08548	2.225e-05	0.000488559
N4BP2L1	1.08345	0.0005965	0.00707211
IFI27	1.08284	8.93666e-10	7.26992e-08
STARD5	1.08262	6.10767e-05	0.0011345
PDGFA	1.08186	6.98337e-09	4.334e-07
BISPR	1.07342	0.000190111	0.00284304
CTSO	1.07169	1.64417e-05	0.000380186
GIMAP2	1.0712	0.000686534	0.00791909
PNPLA7	1.07027	4.98856e-05	0.000958691
OLFM2	1.06162	0.00112982	0.011864
ATP10D	1.05884	0.000129455	0.00206394
LGALS9B	1.05688	8.92172e-05	0.00154262
SMIM29	1.05678	1.42178e-09	1.08473e-07
TOR1B	1.05437	1.005e-05	0.000251324
STAT2	1.05139	7.98985e-05	0.00141594
PACRG	1.04849	0.000547241	0.00662775
SELENOP	1.0457	2.73718e-05	0.000584855
BTN3A3	1.03755	7.3031e-06	0.000190021
MUC13	1.03382	2.42584e-19	1.92697e-16
CLTRN	1.0333	0.000451791	0.00571789
CD74	1.0325	1.09554e-09	8.75396e-08
PRRT2	1.0325	9.08614e-09	5.47765e-07
QPRT	1.02436	2.55091e-08	1.35088e-06
RTP4	1.02172	1.15213e-05	0.000281344
LOC101928100	1.02137	0.000277698	0.00381101
TNFAIP2	1.01755	3.54959e-06	0.000102422
DUSP8	1.01322	1.24756e-14	3.0084e-12
LGALS9C	1.01272	0.000124633	0.00199841
HLA-F	1.00834	1.00131e-05	0.000251297
KRTAP5-AS1	1.00774	2.9204e-06	8.68658e-05
CFI	1.00719	2.27131e-09	1.60484e-07
CASP10	1.00666	1.57793e-18	1.01469e-15
SNPH	1.00617	3.16202e-06	9.36401e-05
FICD	1.00173	7.45526e-06	0.000193236
PHF11	1.00041	0.000380564	0.00497015
APOL6	0.998946	1.65556e-05	0.000382166
ZMYND15	0.993637	2.34322e-07	9.70638e-06
BAAT	0.990762	8.60866e-10	7.04554e-08
TNFSF15	0.989047	2.13801e-06	6.66784e-05
TMEM229B	0.985846	0.00167549	0.0161267
HCP5	0.98401	0.000211146	0.00308918
TMOD2	0.981185	0.000107303	0.00177794
FLRT3	0.980512	1.94408e-06	6.17713e-05
RARRES3	0.976808	2.28476e-09	1.60484e-07
NATD1	0.973431	2.63222e-05	0.00056511
BTN3A1	0.972215	7.5099e-08	3.5709e-06
NUB1	0.971397	1.03653e-05	0.000258121
ATP13A4	0.970956	9.40826e-05	0.00161025
SLFN5	0.966621	1.78341e-05	0.000408188
NEU1	0.965828	2.93119e-15	8.2464e-13
TMEM86A	0.965625	2.54888e-05	0.000551603
TBC1D9	0.965215	4.50834e-05	0.000883608
DDIT3	0.963801	2.50251e-09	1.73302e-07
TIMP2	0.96244	1.36038e-08	7.85065e-07
LOC100419583	0.960546	0.00010221	0.00170944
TRIM69	0.960546	0.00010221	0.00170944
CBR3-AS1	0.959036	0.00153302	0.0150779
RAB32	0.958651	0.000287631	0.00391944
TRIM5	0.958575	0.000228718	0.00328226
GDF15	0.957351	5.22707e-10	4.58353e-08
RASSF4	0.956765	2.14332e-09	1.54777e-07
LTBP1	0.947308	0.000134724	0.00212784
PLSCR1	0.946444	0.000271484	0.00374094
ENTPD8	0.945512	7.08701e-05	0.00128633
SLC3A2	0.937111	3.15186e-06	9.35445e-05
PLEKHG1	0.935268	0.00104707	0.01116
TNF	0.927766	0.000984283	0.010591
LRRC31	0.926708	0.00047614	0.00593702
PLPP1	0.923532	7.38767e-08	3.5252e-06
RHOB	0.922766	2.05169e-13	3.79534e-11
HLA-DRB1	0.922621	8.05342e-06	0.000207149
IQCN	0.920891	0.00114408	0.011958
MUC20	0.919157	7.35181e-15	1.94664e-12
GSTA1	0.918198	3.48346e-05	0.000717083
LGALS9	0.917707	6.54174e-06	0.000172538
TRIM21	0.917602	8.14462e-05	0.00143613
C6orf222	0.917176	1.76454e-06	5.66723e-05
PML	0.916308	1.10365e-05	0.000271964
TRIM29	0.911747	0.00083142	0.0093097
ZDHHC14	0.909806	0.000242505	0.0034291
HIST2H2BE	0.905745	2.6e-10	2.43822e-08
SMPD1	0.901955	4.14119e-08	2.07121e-06
SERPINA4	0.898475	1.61918e-08	9.14869e-07
GADD45G	0.896664	8.53581e-05	0.00148772
BCO1	0.892552	1.17589e-06	3.99981e-05
CARD14	0.887878	0.00116822	0.0121444
KLHDC7A	0.881698	0.00147747	0.0147137
OPTN	0.876008	2.77531e-16	9.14093e-14
HLA-J	0.875235	0.000244211	0.00344601
MOV10	0.875134	3.79458e-05	0.0007694
IRF1	0.874317	3.36552e-05	0.000695988
TRAFD1	0.872078	1.71106e-06	5.54103e-05
TUBA4A	0.870349	4.32167e-07	1.65325e-05
HSH2D	0.868677	0.000561223	0.00673715
TSKU	0.865468	4.65996e-09	3.01091e-07
CCL15	0.860737	0.000543441	0.00660256
PPP2R5B	0.858827	5.56853e-13	8.74388e-11
CCRL2	0.854042	0.000752825	0.00856722
NPM2	0.853877	0.00128502	0.0130768
GULP1	0.849576	3.9595e-05	0.00079567
RRAGC	0.8427	1.31204e-08	7.63695e-07
PROC	0.842549	0.000132681	0.00210543
DTX3L	0.84228	0.00050545	0.0062349
ADGRG7	0.839369	0.00214315	0.019661
JDP2	0.837069	2.11162e-08	1.15987e-06
SCAMP5	0.836987	0.000269715	0.00372798
HLA-C	0.832813	3.28867e-06	9.57117e-05
SEMA6A	0.831875	0.00113535	0.0118996
RBM43	0.82761	0.000535496	0.00653614
ABCC6	0.826309	1.3267e-07	5.93237e-06
TNFAIP3	0.825611	1.22615e-06	4.12917e-05
HIST1H2BD	0.825485	1.9689e-06	6.24133e-05
PLEKHF1	0.82415	0.00192929	0.0180673
MYLIP	0.819885	3.39874e-06	9.87023e-05
SLC2A12	0.819595	1.49277e-05	0.000348158
HSPA13	0.818355	1.15189e-06	3.94515e-05
WIPI1	0.816333	5.70195e-07	2.12705e-05
SPINK1	0.81491	1.26563e-10	1.23848e-08
CCPG1	0.81292	9.87114e-07	3.44444e-05
OTUD1	0.811732	0.000326544	0.00437465
INPP5J	0.808743	3.45484e-06	0.000100116
TP53INP1	0.807104	2.51915e-09	1.73564e-07
ACOT1	0.80671	6.27961e-05	0.00116323
TSC22D3	0.80348	0.000577223	0.00691031
B2M	0.803391	5.8238e-06	0.000155118
NT5C3A	0.801347	0.0013282	0.0134756
TMEM132A	0.79463	2.84757e-12	3.92383e-10
MIR34AHG	0.794077	2.85335e-08	1.49347e-06
BIRC3	0.793479	0.000831078	0.0093097
PIWIL4	0.790358	0.000110002	0.00181376
GABARAPL1	0.789892	7.75423e-05	0.00138327
SCAMP1-AS1	0.784728	0.00103565	0.011047
BAMBI	0.782761	4.61185e-06	0.00012762
PCDHB9	0.781664	0.00126777	0.0129305
CCDC69	0.780402	0.00121358	0.0125292
NAPA	0.780014	1.15398e-06	3.94515e-05
SNN	0.77772	2.94022e-05	0.000620385
SLC26A11	0.774883	9.76678e-05	0.0016507
ZC3H12C	0.770903	0.00198729	0.0184443
SYNPO	0.770502	0.00070728	0.00812169
FAM189A2	0.769799	0.000404963	0.00521318
SESN2	0.768498	2.13921e-09	1.54777e-07
HLA-E	0.768161	1.29673e-06	4.33441e-05
MIR22HG	0.766303	1.08163e-06	3.7452e-05
CLCN7	0.761232	6.28621e-09	3.93004e-07
TMEM150A	0.758329	5.57603e-06	0.000149998
ZFYVE26	0.757132	2.70609e-06	8.16958e-05
DUSP16	0.7562	9.42984e-08	4.43696e-06
SLC38A7	0.75541	2.21633e-08	1.20198e-06
SQSTM1	0.754374	9.49922e-10	7.63557e-08
TLR3	0.753505	5.71927e-05	0.00108018
RPS6KL1	0.751147	1.66895e-05	0.000384598
RND1	0.750572	0.00171496	0.0164247
RETREG1	0.749224	7.29923e-06	0.000190021
CLDN23	0.748153	1.48789e-08	8.47786e-07
SLC26A1	0.748146	9.79452e-05	0.00165331
IDUA	0.740927	2.67699e-10	2.45919e-08
MOB3C	0.739993	0.000235605	0.00335613
AKR1C2	0.738753	0.000346739	0.00458719
MYD88	0.738612	0.00016225	0.00247573
ALDOB	0.738041	0.00107898	0.011419
NR1I2	0.737632	0.00131885	0.0133908
PXDC1	0.736298	0.000103071	0.00172035
HERPUD1	0.733034	7.08237e-08	3.3915e-06
LOC105369632	0.731508	0.000892438	0.00982191
SPSB2	0.731508	0.000892438	0.00982191
SYT7	0.727258	0.000115852	0.00188491
SP140L	0.724881	0.00153091	0.0150694
TAPBPL	0.720587	4.37295e-05	0.000863946
TUBB4B	0.717503	4.7247e-13	7.78078e-11
ARHGAP44	0.716569	8.89544e-06	0.000226649
RELB	0.714302	3.41074e-09	2.29147e-07
UGT1A1	0.713452	0.000153207	0.00236716
CXXC5	0.712944	0.000103675	0.00172629
CADPS2	0.711002	1.43092e-07	6.33544e-06
HIST1H2AC	0.705103	3.78666e-05	0.000768947
ZNF552	0.704704	4.86652e-07	1.83568e-05
DUSP3	0.702043	1.63197e-07	7.13206e-06
MTRNR2L2	0.701726	0.00111996	0.0117971
LZTS3	0.701334	1.76281e-09	1.30082e-07
ARSA	0.700073	9.72539e-08	4.56013e-06
NAGK	0.698392	7.42838e-10	6.23061e-08
CA13	0.697832	0.00230239	0.0207831
GRINA	0.697344	3.44359e-07	1.34012e-05
AKR1C1	0.695763	0.000287071	0.00391944
ARID5A	0.695625	9.14337e-05	0.00157089
PGGHG	0.695061	0.0007103	0.00814945
EIF2AK3	0.693112	4.57679e-06	0.00012691
CASTOR3	0.692991	1.14622e-05	0.000280409
CMTR1	0.692936	0.00029682	0.00403652
PIK3IP1	0.692538	1.34158e-05	0.000319519
PDZK1IP1	0.691963	8.03612e-09	4.9104e-07
IRF9	0.69066	0.000120469	0.00194791
GLMP	0.69043	1.37644e-05	0.000326096
NCMAP	0.688065	9.06388e-05	0.00155922
RWDD2A	0.685468	0.000264506	0.00367101
CHPF	0.685442	2.83387e-09	1.94257e-07
TDRD7	0.684984	0.0016052	0.0156397
GSDMB	0.684812	0.00154932	0.015216
ANXA9	0.683479	0.000118498	0.00192331
KIAA1551	0.682661	1.07363e-10	1.05827e-08
PEPD	0.681877	6.25997e-07	2.30969e-05
RCAN1	0.681533	2.88059e-06	8.62517e-05
MAN1A1	0.679903	1.61264e-06	5.23486e-05
IRAK2	0.677949	0.000266642	0.00368928
SLC7A7	0.676808	0.00021927	0.00318732
KLHL24	0.676739	0.0021449	0.0196638
TMEM144	0.673785	2.89499e-06	8.6491e-05
TRIM38	0.672122	0.000808959	0.0090959
TAX1BP3	0.671855	1.08936e-05	0.000268936
KIF3C	0.670823	0.0015052	0.0149129
BRI3	0.670791	1.76681e-06	5.66723e-05
AMACR	0.670202	0.000947345	0.0102837
PRSS22	0.668712	9.00777e-05	0.00155551
DHRS12	0.668417	0.000705138	0.00810398
SEC11C	0.663922	9.05559e-08	4.29076e-06
SELENOM	0.662921	0.000350451	0.00462157
FAM76A	0.662423	0.000244735	0.00344979
TP53INP2	0.661296	3.91771e-05	0.000789623
OSTM1	0.660046	0.000261696	0.00364323
ATP10B	0.659001	7.40957e-10	6.23061e-08
CLIC6	0.658995	3.17706e-06	9.38797e-05
SLCO2B1	0.656889	2.06845e-05	0.000461691
RBCK1	0.653301	3.02731e-05	0.000637766
CTSA	0.65248	1.20829e-06	4.08939e-05
HLA-H	0.649737	2.68525e-05	0.000574668
NCK2	0.649005	1.78029e-08	9.97552e-07
BTN3A2	0.648965	0.000559308	0.00673163
ARMCX3	0.648346	1.69518e-08	9.5382e-07
PDP1	0.644908	4.04039e-05	0.000809516
SLC46A3	0.642317	6.74178e-05	0.00123195
PIK3R3	0.640263	3.12412e-07	1.23357e-05
MGAT2	0.637846	0.000547231	0.00662775
CPEB2	0.635459	0.000442539	0.00562187
CCDC149	0.631937	2.04817e-05	0.000457922
NR3C2	0.630884	0.000485534	0.00602633
HKDC1	0.629809	2.19691e-08	1.19663e-06
ACSL1	0.627902	7.46177e-05	0.00134352
EHD4	0.627421	0.00025124	0.00351622
CCDC9B	0.62718	2.29365e-09	1.60484e-07
MKRN2OS	0.625247	0.00054853	0.00663741
HYI	0.623124	0.000124463	0.00199841
AOC1	0.622776	2.31184e-08	1.24876e-06
CYFIP2	0.622755	0.000337296	0.0044964
MDK	0.622734	0.000544789	0.00660991
ACP2	0.622135	4.35126e-06	0.000121655
WFDC2	0.621642	2.10914e-05	0.000467681
DBN1	0.621559	0.000160452	0.00245384
MPC1	0.620779	0.00181677	0.0171925
MARVELD3	0.619873	1.52065e-07	6.66717e-06
MAP1LC3B	0.618753	2.18261e-07	9.12824e-06
STAG3	0.617773	0.00224206	0.0203463
SLC33A1	0.617673	4.39087e-06	0.000122509
SLC44A3-AS1	0.616543	0.00116388	0.012118
YIPF1	0.616419	0.000310696	0.00419145
LARGE1	0.615701	2.07559e-05	0.000462521
RIPK2	0.610869	0.00173616	0.0165925
TMEM70	0.609779	5.10314e-05	0.000978875
SLC35F6	0.609429	6.58218e-05	0.00120933
TOM1	0.608897	0.000211114	0.00308918
SHISA5	0.607919	0.000234462	0.00335044
NFKBIA	0.607541	3.32432e-05	0.000688906
HGD	0.606141	0.00013986	0.00219358
ALG2	0.603936	4.51309e-07	1.70713e-05
NTN4	0.602336	0.00155349	0.0152428
COL9A2	0.601965	0.000533158	0.00652744
CEBPD	0.601044	7.42007e-07	2.66491e-05
GOLGA8B	0.599411	6.83888e-06	0.000179325
PLPP5	0.598982	1.09973e-06	3.79678e-05
SPATS2L	0.597568	1.37537e-06	4.5587e-05
PINK1	0.597254	0.00113442	0.0118996
HS1BP3	0.596645	2.66511e-05	0.000571264
JUND	0.595441	0.000448405	0.00568036
COQ10A	0.595326	0.000986766	0.0106007
PARP3	0.5939	0.00024178	0.00342242
BTN2A2	0.593301	0.000359624	0.00472409
SEC61A1	0.592805	2.11291e-08	1.15987e-06
CYP2C9	0.591862	9.6634e-05	0.00163938
FAM174B	0.591429	6.9859e-05	0.00127138
CXCL16	0.59093	4.91052e-05	0.000948665
CSRNP2	0.589927	5.14757e-05	0.000985997
HLA-A	0.589325	3.25991e-06	9.52853e-05
IYD	0.588928	4.96634e-06	0.000136036
GUCY2C	0.588808	0.00178413	0.0169429
GSDMD	0.586743	0.000394288	0.00510672
TRIM56	0.585306	0.000489663	0.00606643
KIAA0513	0.584992	6.05032e-05	0.00112982
MMP7	0.584966	0.00120147	0.0124137
ADCY9	0.583128	4.85638e-05	0.000940898
FUT6	0.5825	0.000575969	0.0069014
NINJ1	0.582362	4.68029e-05	0.000912812
ADCK1	0.58127	0.00196598	0.018322
GRN	0.580224	1.78706e-07	7.63685e-06
RASSF6	0.57992	1.00303e-05	0.000251297
CFLAR	0.578956	2.27123e-09	1.60484e-07
GCC1	0.578779	0.000111195	0.00182674
IPO13	0.57734	0.00010919	0.00180478
TPP1	0.576719	2.39961e-07	9.84935e-06
BCAS1	0.576318	0.00010319	0.00172035
TCTA	0.573948	4.08325e-05	0.000814479
DNAJB2	0.573537	9.76164e-08	4.56128e-06
PLD3	0.573343	2.85084e-07	1.14236e-05
CYLD	0.57324	3.95869e-05	0.00079567
ABHD3	0.571294	0.000727423	0.00831059
FSTL3	0.570909	0.00232108	0.0209099
WDR45	0.569428	2.91475e-05	0.00061694
TMEM62	0.566138	0.000491986	0.00608962
IFRD1	0.565324	1.82186e-05	0.000415581
TUBA1C	0.562685	4.37024e-07	1.66242e-05
TAPBP	0.562422	2.13434e-06	6.66784e-05
PBLD	0.561363	3.63506e-05	0.000744885
ARSD	0.559647	9.0218e-05	0.00155569
GRB10	0.558921	0.00180777	0.0171314
HIF1A	0.556483	3.57337e-06	0.00010267
ERAP1	0.556325	0.000474307	0.00592437
PRSS8	0.552845	0.000121703	0.00196354
FAM219A	0.550672	0.00191233	0.0179334
GTPBP2	0.550183	2.77242e-05	0.000591449
PQLC2	0.547364	0.000415418	0.00532239
SUSD6	0.547254	8.03352e-07	2.85486e-05
LGALS3BP	0.54722	0.000198897	0.00295154
SLC2A6	0.544082	4.44006e-05	0.000875307
CASP7	0.54402	2.29343e-05	0.00050033
WDR81	0.543491	0.000526693	0.00646
FLCN	0.542763	1.25046e-05	0.000301002
SLC44A3	0.535687	0.00220756	0.0200611
SLC12A7	0.535684	1.34952e-06	4.48865e-05
IER5L	0.535291	0.000224826	0.00323673
DIRC2	0.533671	0.000983663	0.010591
PPIC	0.533379	0.000230872	0.00330615
NEAT1	0.531133	0.000391391	0.00507718
PLCL2	0.530373	0.00162495	0.0157756
CLDN4	0.529952	0.000560575	0.00673715
ABRACL	0.529934	0.000590954	0.00703105
SOX4	0.529797	1.91904e-05	0.000433356
PBXIP1	0.529466	0.000618311	0.0072669
ST5	0.528308	6.45445e-05	0.00119235
RNASE1	0.527551	7.43466e-05	0.00134042
VPS18	0.526382	2.71029e-06	8.16958e-05
CYP4V2	0.525954	8.44553e-05	0.00147731
HLA-DMA	0.525636	0.000333051	0.00444858
GBA	0.524672	1.40451e-05	0.000331003
MCOLN1	0.523144	0.000737086	0.00841387
CTNS	0.523114	7.79301e-05	0.00138652
XBP1	0.522549	3.27785e-06	9.56027e-05
ST6GAL1	0.519995	0.000313753	0.00422005
RAB24	0.519982	0.00040162	0.00518993
RFLNA	0.519105	0.000260285	0.00363108
ZNF664-RFLNA	0.519105	0.000260285	0.00363108
MALAT1	0.516978	5.60828e-07	2.0979e-05
VWA5A	0.516858	0.000983046	0.010591
CLUHP3	0.516626	7.71699e-05	0.00138012
MACO1	0.516092	0.000332108	0.00444038
LGALSL	0.515339	0.000204531	0.00302459
CCDC92	0.515249	0.000101095	0.00170011
EDEM2	0.514698	0.000305753	0.00414546
CBX4	0.514485	0.000617368	0.0072669
CEACAM6	0.514474	1.37222e-08	7.8853e-07
SGSH	0.513343	0.000402949	0.00519908
STX3	0.513144	1.59718e-06	5.20973e-05
TNFAIP1	0.511576	0.000215822	0.00314494
PRSS16	0.510595	0.000857272	0.00955953
SELENOS	0.510209	3.55958e-06	0.000102492
CASP4	0.509807	1.69928e-05	0.000390921
TMEM54	0.509723	0.00152759	0.0150574
RNF103	0.509268	0.000409383	0.00526005
HNRNPK	-0.280108	0.00215797	0.0197396
HNRNPA3	-0.304535	0.00123186	0.0126265
TPR	-0.305521	0.00155544	0.0152428
TRAK1	-0.309303	0.00194898	0.0182139
HSP90AB1	-0.309677	0.0008072	0.00908369
HNRNPU	-0.311046	0.00138689	0.0139142
RPL27A	-0.313512	0.00189001	0.0177487
DDAH1	-0.318139	0.00165733	0.0159976
SMARCA4	-0.319195	0.00126565	0.0129249
YWHAQ	-0.319743	0.00172912	0.0165369
RSL1D1	-0.320668	0.00109567	0.0115865
RPL26	-0.33202	0.00122682	0.0125889
DAZAP1	-0.333321	0.000887524	0.00979177
PARK7	-0.337165	0.00135287	0.0136541
U2AF2	-0.338427	0.000944843	0.0102725
RPL12	-0.342548	0.00197991	0.0184194
EHBP1L1	-0.343373	0.000986245	0.0106007
IPO7	-0.348719	0.000207266	0.00304562
EIF3B	-0.349732	0.000345163	0.00457867
DOT1L	-0.356622	0.00186218	0.0175118
PPIA	-0.357098	0.00205427	0.0189366
IMP4	-0.359354	0.00205577	0.0189366
RPL23A	-0.359996	0.00180008	0.0170704
NEK6	-0.360064	0.00134981	0.0136334
METAP2	-0.360133	0.000773818	0.00875913
PCCB	-0.365073	0.00228372	0.020656
METAP1	-0.365156	0.000663926	0.00768925
RPS6KA3	-0.365578	0.00217778	0.0198694
CCT8	-0.366463	0.00105967	0.011265
EIF1AX	-0.366487	0.000609298	0.00719857
NUP153	-0.367502	0.00207196	0.0190727
TOMM20	-0.367807	0.00123236	0.0126265
RPS18	-0.368524	0.000974233	0.0105321
RPL35	-0.369499	0.000237616	0.00337409
SRSF3	-0.370039	0.000230513	0.00330451
HDAC1	-0.371785	0.00134617	0.0136068
EIF3I	-0.374912	0.00156479	0.0153233
AK2	-0.375596	0.00100727	0.0107782
MAT2A	-0.375646	0.000631952	0.00740146
EIF4E	-0.376988	0.001218	0.012546
SNRPD2	-0.379406	0.00123566	0.0126412
IPO9	-0.379456	0.0015405	0.0151404
MCMBP	-0.380612	0.00139477	0.0139726
NUP188	-0.381042	0.00174231	0.0166394
FGFR4	-0.382006	0.000748766	0.00853998
GTF3A	-0.382285	0.000398974	0.00516067
CENPV	-0.3823	0.000756726	0.00860171
SRSF10	-0.383055	0.000276297	0.00379564
KHSRP	-0.384188	0.00040482	0.00521318
LRPPRC	-0.384968	0.000394424	0.00510672
DNAAF5	-0.385061	0.00196395	0.0183158
RPL32	-0.385522	0.000464531	0.00582995
RPS24	-0.386699	0.000202667	0.0030009
DHX15	-0.387292	0.00182676	0.0172628
EML4	-0.387449	0.000238394	0.00338159
CCT7	-0.389167	0.000125394	0.0020063
PLEKHM1P1	-0.391116	0.000607727	0.00718629
C8orf33	-0.391126	0.00168658	0.0161989
RPS23	-0.391964	0.000529181	0.00648463
PTGES3	-0.392274	7.92319e-05	0.00140598
TUBGCP3	-0.39317	0.00169003	0.0162204
AGO2	-0.393422	0.000543694	0.00660256
CCT5	-0.394703	0.00112524	0.0118251
WDR43	-0.395006	0.00147443	0.0146942
NFIC	-0.396862	0.00191813	0.0179753
HNRNPD	-0.396932	6.1048e-05	0.0011345
RPL11	-0.398088	0.000771105	0.00873574
NAT10	-0.398219	0.000618003	0.0072669
NOP14	-0.398673	0.00115969	0.012093
ZNF692	-0.399285	0.000880765	0.00976137
MYO1A	-0.399874	0.000456317	0.0057536
POLE3	-0.400262	0.00098094	0.0105804
HNRNPL	-0.400649	3.72926e-05	0.000759975
CYC1	-0.402052	0.000151714	0.00235217
ACTL6A	-0.403271	0.000701568	0.00807422
ENOSF1	-0.40456	0.00085303	0.0095201
CAD	-0.405333	0.00149447	0.0148501
TAF15	-0.405692	0.000369167	0.00483065
HNRNPA2B1	-0.406405	2.88013e-05	0.00061153
ILF3	-0.407033	0.000175797	0.00266139
RPS27A	-0.407445	0.000881661	0.00976137
THOC2	-0.408998	6.62159e-05	0.00121492
PRMT5	-0.409213	0.000933677	0.0102057
XRCC6	-0.409541	1.07779e-05	0.000266564
ATP13A3	-0.410016	0.000266491	0.00368928
SRSF2	-0.410085	0.000132208	0.0021004
BUB3	-0.410145	7.64055e-05	0.00137023
THOC7	-0.411378	0.0017471	0.0166734
SIVA1	-0.412888	0.000713593	0.00818027
ACTN4	-0.412891	6.56437e-05	0.0012077
YWHAE	-0.413023	3.0488e-05	0.000641294
CBX3	-0.413886	0.000187801	0.00281786
ANP32A	-0.414394	0.00026418	0.00367026
TBL1XR1	-0.414901	0.000168343	0.00255715
IVNS1ABP	-0.415262	0.000224719	0.00323673
SNRPA1	-0.416917	0.000666809	0.00771601
GPD2	-0.417234	0.000599395	0.0071002
SEMA4B	-0.417338	0.000156889	0.00241027
ATG16L2	-0.419547	0.00052494	0.00644993
RPS17	-0.420374	0.000224548	0.00323673
PGAP1	-0.420849	0.00227271	0.0205978
COPS3	-0.421982	0.00158616	0.0154989
PIH1D1	-0.422978	0.00158917	0.0155058
RPS7	-0.422998	0.00185836	0.017488
BZW1	-0.42311	0.0019315	0.0180755
RPL21	-0.423962	0.000645647	0.00752271
OLA1	-0.424505	0.00230595	0.0207874
SMC3	-0.425979	0.0001188	0.0019259
WDR60	-0.42604	0.000915019	0.0100214
KIAA0895L	-0.427239	0.00148692	0.0147969
NUDT21	-0.427265	0.000345094	0.00457867
H2AFV	-0.427312	0.00012059	0.00194791
SYNCRIP	-0.428198	1.9594e-05	0.000441732
RPL9	-0.430705	0.000237464	0.00337409
ABCC1	-0.430849	0.000473416	0.00591945
DCTPP1	-0.43182	0.00162352	0.0157756
SIGMAR1	-0.431899	3.64635e-05	0.000746066
TTLL12	-0.434637	3.12892e-05	0.000655084
XPO1	-0.437644	0.000466453	0.00584864
COLGALT1	-0.437827	0.00110717	0.0116806
APRT	-0.439255	0.00018985	0.00284228
NME2	-0.440019	1.23038e-05	0.000296789
RUVBL2	-0.440234	0.0011664	0.0121349
ALG3	-0.440503	0.000551967	0.00667302
ARL6IP1	-0.441091	0.00063005	0.00738558
SNRPB	-0.443273	5.79239e-06	0.000154586
UCHL5	-0.44362	0.000791968	0.00892716
PRDX3	-0.446801	4.68438e-05	0.000912812
PAXIP1	-0.447257	0.00093176	0.0101965
UBA2	-0.447596	3.73122e-05	0.000759975
COX8A	-0.448274	0.000600876	0.00711151
RPS8	-0.45214	0.000955797	0.0103588
FLNB	-0.452395	0.000525394	0.00644993
ACAT1	-0.454989	0.00166774	0.016075
TRA2B	-0.456001	9.11278e-06	0.000231314
AMPD2	-0.456491	0.000463057	0.00582227
DDX11	-0.457018	0.000112293	0.00183999
PPME1	-0.458071	0.00026154	0.00364323
RRP1	-0.458499	0.00216866	0.019801
KPNB1	-0.458852	0.000136239	0.00214676
PTBP1	-0.459743	2.17249e-06	6.74421e-05
CCT2	-0.459933	1.83464e-05	0.000417087
GTPBP3	-0.460812	0.000408483	0.00525349
TRAP1	-0.460947	5.36748e-05	0.00102376
CRYZL2P	-0.461247	3.59678e-05	0.000739283
SLC25A5	-0.461454	3.4642e-05	0.000714206
FAM13A	-0.462143	0.00149853	0.0148686
HNRNPAB	-0.462747	0.00224345	0.0203463
PM20D2	-0.463872	0.000403098	0.00519908
NAB1	-0.463981	7.92094e-05	0.00140598
DARS	-0.464161	4.16446e-05	0.000825294
CCDC85B	-0.464246	0.00116977	0.0121512
IER3	-0.465592	0.000420656	0.0053793
HNRNPA1	-0.467217	0.000390108	0.00507028
PRMT1	-0.467396	1.01517e-05	0.000253397
ANAPC1	-0.468852	0.00151355	0.0149736
BCAT2	-0.470193	0.000651379	0.00755689
RPL7A	-0.471972	9.47378e-05	0.00161656
ITGB4	-0.471986	0.000346418	0.00458719
RPL17	-0.472511	8.17603e-05	0.00143696
CSTF2	-0.473005	0.000834498	0.00933642
TMEM141	-0.474855	0.00183071	0.0172881
SUPT16H	-0.476012	5.59463e-06	0.000150199
SERBP1	-0.478022	3.10296e-07	1.22881e-05
PHKA2	-0.478747	0.000116289	0.00188973
HDHD5	-0.478887	7.14227e-05	0.00129462
PFN1	-0.47957	0.000328916	0.00440207
VARS	-0.480484	4.01839e-05	0.000806304
MPZL2	-0.480585	0.000987684	0.0106007
MRPL11	-0.481415	0.000859795	0.00957976
COPG2	-0.483725	0.000426759	0.00544703
C9orf152	-0.48412	1.48493e-05	0.000346929
WDR12	-0.484783	0.000895204	0.00983632
EEPD1	-0.485156	0.00126627	0.0129249
CBFB	-0.485964	0.00013338	0.00210909
NCL	-0.486253	5.55853e-06	0.000149825
LRIG1	-0.486633	0.000255578	0.0035728
RPS2	-0.486736	0.000388104	0.00505242
CAPN8	-0.486836	0.000358423	0.00471289
LSM4	-0.487797	0.000169684	0.00257173
AGPAT5	-0.487837	7.31835e-05	0.00132299
SNX5	-0.489666	3.24961e-06	9.51903e-05
C20orf27	-0.490464	0.000667392	0.00771615
NCAPH2	-0.490898	0.000447223	0.0056707
CORO1C	-0.491506	0.00041494	0.00532132
RPL6	-0.492073	0.000109145	0.00180478
LSM5	-0.492629	0.000542056	0.00660048
RBBP7	-0.493073	1.28887e-05	0.000308597
SEH1L	-0.4938	0.000287596	0.00391944
NAP1L1	-0.494291	2.2345e-05	0.000489849
MYCBP	-0.494549	0.00198112	0.0184194
MRPL37	-0.49499	0.000157727	0.00241764
MAP3K6	-0.495646	0.000367179	0.00481397
GART	-0.496151	0.000391386	0.00507718
RPS3	-0.497676	0.000616802	0.0072669
SERPINB6	-0.498406	2.3515e-05	0.000512172
TCERG1	-0.499694	0.000586075	0.00699766
SFXN1	-0.499842	1.87332e-05	0.00042374
TBCD	-0.501809	7.38721e-06	0.00019184
MRPL24	-0.503488	0.000270859	0.00373613
RPL7	-0.507137	0.000313438	0.00422005
KALRN	-0.507202	0.000232744	0.00332942
RPL22	-0.507798	0.00015686	0.00241027
EXOSC2	-0.50835	0.000472642	0.00591945
IARS2	-0.512211	1.31305e-05	0.000313276
HLTF	-0.512537	0.00118388	0.01226
DHRS4	-0.512981	0.000305277	0.00414318
MZT2A	-0.51323	0.000592664	0.00704519
METTL3	-0.51415	0.000154645	0.00238666
HAT1	-0.515151	0.000205533	0.00303004
RPA1	-0.516028	1.8675e-06	5.96186e-05
GEMIN4	-0.516535	7.19578e-05	0.00130257
HMGXB4	-0.519274	0.000146259	0.00227504
RPL5	-0.520916	0.000488134	0.00605304
LRRC45	-0.521217	8.15694e-05	0.00143613
CEP72	-0.522753	0.00193497	0.0180955
TDP1	-0.523959	0.00165647	0.0159976
IFT122	-0.524207	0.000538265	0.00656022
EMP2	-0.52582	9.20817e-05	0.00157801
SLC39A4	-0.527459	0.00175439	0.0167193
PGM1	-0.528288	0.00138158	0.0138713
MDC1	-0.528295	0.000110291	0.0018163
NUP107	-0.528507	4.94868e-05	0.000953309
NAA50	-0.528682	3.32735e-07	1.30618e-05
SNHG1	-0.529271	0.000753058	0.00856722
PFKL	-0.530459	5.41139e-05	0.00103068
RPSA	-0.531711	7.6002e-05	0.0013648
NPM1	-0.53333	3.61401e-09	2.40411e-07
SNRPE	-0.534289	2.16525e-05	0.000479336
POU2F1	-0.535189	0.00198584	0.0184435
RCC1	-0.536267	1.41482e-05	0.000332851
UCK2	-0.537258	1.06456e-05	0.000263775
NUP85	-0.537589	9.9826e-05	0.00168086
ANKZF1	-0.538566	2.07921e-05	0.000462564
TNIK	-0.539502	0.00034205	0.00455078
ABCE1	-0.539518	0.00031783	0.00427063
HNRNPC	-0.540514	3.03958e-08	1.57871e-06
RAD21	-0.540691	3.91374e-06	0.000111266
TNFAIP8L1	-0.544563	0.00174983	0.0166877
UBR7	-0.544635	0.000225572	0.00324401
PPIH	-0.548324	0.000183711	0.00277188
ASPH	-0.549321	1.63548e-05	0.000378826
ZNF511	-0.549682	0.000196964	0.00293253
THOC3	-0.55116	5.47023e-05	0.00103896
ANO1	-0.552043	0.00229799	0.0207572
NOP58	-0.552148	4.16803e-05	0.000825294
SLBP	-0.556832	2.49633e-06	7.62679e-05
ADAM15	-0.558801	6.27175e-05	0.00116323
TAGLN2	-0.559497	0.0012338	0.0126317
SH3BP1	-0.56073	2.38438e-06	7.31788e-05
NPM3	-0.562525	0.000113094	0.00184893
UBXN10	-0.564006	0.00175946	0.0167492
RPS3A	-0.564009	7.82621e-06	0.000202075
DARS2	-0.565358	8.07068e-05	0.00142652
KRT19	-0.566316	0.000881877	0.00976137
ANXA2	-0.567674	0.000270147	0.00373013
AP3M2	-0.568071	0.000509239	0.00627442
ANP32B	-0.56862	7.77731e-05	0.00138555
HNRNPM	-0.569783	7.73792e-09	4.74968e-07
PRELID2	-0.572258	0.00101882	0.010876
EPB41L2	-0.576918	0.000140302	0.00219796
FH	-0.578544	4.76538e-05	0.000925924
OLFM4	-0.578861	0.000161929	0.00247363
SAAL1	-0.581289	0.00189711	0.017803
SNRPD1	-0.582023	5.62496e-06	0.000150713
GAS2L3	-0.582126	0.0013429	0.0135839
SRSF1	-0.582689	1.20755e-08	7.05918e-07
CRYBG1	-0.584253	7.85537e-06	0.000202441
RUVBL1	-0.585842	0.000143324	0.00223584
NOP16	-0.586834	0.0011028	0.0116528
SCFD2	-0.586884	0.00135757	0.0136811
BCL2L12	-0.588041	0.000124262	0.00199765
CDCA7L	-0.589637	0.000428276	0.00546122
FRY	-0.590305	0.000307592	0.00416205
ADGRE5	-0.590528	0.000761396	0.00864751
SELENOW	-0.590682	0.0021791	0.0198694
RPL4	-0.591148	3.30237e-05	0.000686081
RAN	-0.592041	6.99654e-09	4.334e-07
SRM	-0.592095	0.000156154	0.00240719
FER1L4	-0.594399	3.22582e-06	9.48595e-05
ETFB	-0.595424	1.39954e-05	0.000330409
SLC11A2	-0.597206	0.000146402	0.00227504
PLEK2	-0.59741	9.4374e-05	0.0016132
RMI1	-0.598781	0.00127091	0.0129527
FCHO1	-0.598949	0.00129235	0.0131415
S100A10	-0.599805	0.000870621	0.00966053
HMBS	-0.600264	0.000215888	0.00314494
L2HGDH	-0.60098	0.000234889	0.003353
GMPS	-0.601239	2.63965e-07	1.06534e-05
GNPNAT1	-0.601801	0.000112411	0.00183999
PLEKHA2	-0.608672	8.58696e-05	0.00149286
CMTM4	-0.608759	0.00107887	0.011419
ITGA6	-0.609296	0.000480948	0.00599144
SNRPA	-0.611247	2.91281e-06	8.68313e-05
GCAT	-0.61258	0.000308348	0.00416393
PGAM1	-0.615001	0.000109594	0.00180924
FREM2	-0.615011	0.000750871	0.00855676
SLC2A4RG	-0.615887	0.00170612	0.0163516
ODF2	-0.615891	0.00110526	0.0116697
C1QBP	-0.616043	1.01828e-08	6.00475e-07
RCCD1	-0.616665	2.38482e-05	0.000518593
CD320	-0.617233	1.8669e-05	0.000423454
2020-03-01	-0.618067	0.000286733	0.00391944
EEF1B2	-0.618114	2.01319e-06	6.35191e-05
PIGU	-0.619591	0.00158615	0.0154989
PKN3	-0.62007	6.52195e-05	0.00120249
CENPX	-0.620241	6.3067e-05	0.00116665
DHRS11	-0.620434	0.00106601	0.0113166
FARSB	-0.623867	0.000101863	0.00170944
HMGB3	-0.624282	8.97322e-07	3.14739e-05
SAMD1	-0.626685	9.61679e-06	0.00024315
DPY19L1	-0.627103	0.000102229	0.00170944
NUP155	-0.62724	4.13916e-05	0.000821988
WDR34	-0.62764	2.01819e-08	1.11695e-06
OXCT1	-0.62845	0.000236543	0.00336594
SLC45A3	-0.629757	0.000934116	0.0102057
EIF5A	-0.63153	1.28367e-07	5.76026e-06
MIF	-0.632313	1.45526e-05	0.000340587
PNP	-0.633507	0.00164876	0.015949
HAUS1	-0.635054	0.000204939	0.00302459
ATAD3A	-0.635824	1.99757e-06	6.31738e-05
AGMAT	-0.635861	0.00200605	0.0185673
TFDP1	-0.636388	1.64495e-09	1.22726e-07
NOLC1	-0.636983	7.30505e-07	2.63763e-05
POLR1E	-0.637482	5.46367e-05	0.00103896
ACTB	-0.637909	8.59584e-05	0.00149286
ALYREF	-0.640891	3.84084e-08	1.94257e-06
XRCC3	-0.641972	0.000485451	0.00602633
SFXN2	-0.642516	0.00119911	0.0123987
SLC16A3	-0.644574	1.28783e-05	0.000308597
YBX1	-0.646318	1.5541e-08	8.81789e-07
FKBP10	-0.646638	0.000650347	0.00755141
NUCKS1	-0.647227	3.37414e-09	2.27822e-07
DLEU1	-0.647536	0.00163043	0.015817
ZNF714	-0.648398	0.000850882	0.00950398
PKP2	-0.64904	5.28579e-08	2.58621e-06
EBPL	-0.64918	5.14043e-06	0.000140519
RFWD3	-0.649797	1.75671e-06	5.66171e-05
ALDOA	-0.649832	0.000307197	0.00416087
GPSM2	-0.650653	1.86892e-05	0.000423454
ERO1A	-0.652515	0.000367592	0.00481471
GGCT	-0.652794	4.80035e-05	0.000931378
SNRPF	-0.653719	9.7589e-06	0.000245866
HMGB1	-0.657264	1.16255e-11	1.40448e-09
PARP1	-0.659955	3.34909e-07	1.3109e-05
BRI3BP	-0.660875	2.24602e-05	0.000491575
PAQR4	-0.661124	0.000156782	0.00241027
USP1	-0.66121	5.79901e-05	0.00109219
SLC19A1	-0.662711	0.0013344	0.0135284
PTGER2	-0.665891	0.000247497	0.00347422
FOXQ1	-0.668551	0.00042051	0.0053793
FERMT1	-0.668936	1.80487e-06	5.7756e-05
DCLRE1B	-0.668987	0.000414622	0.00532132
DCK	-0.669428	1.36953e-05	0.00032503
PSIP1	-0.669436	4.72613e-09	3.02472e-07
NLE1	-0.670756	3.904e-06	0.000111223
GEN1	-0.674298	0.000645516	0.00752271
DEK	-0.674423	5.92558e-10	5.12943e-08
RPL3	-0.674672	5.64532e-06	0.000150959
ETV5	-0.678317	0.000137841	0.00216947
TEDC1	-0.679127	9.62921e-05	0.00163769
RBFA	-0.679375	0.000590408	0.00703075
CEP78	-0.681268	6.52716e-05	0.00120249
PKM	-0.68218	8.00635e-05	0.00141701
HSPD1	-0.682253	4.00217e-07	1.53975e-05
MIS18BP1	-0.682936	3.15094e-05	0.000658674
WEE1	-0.68417	1.73259e-05	0.00039723
ARHGEF2	-0.685311	5.16473e-09	3.28983e-07
KLF2	-0.68642	5.84744e-05	0.0010952
LBR	-0.687041	8.32074e-06	0.000213213
SNHG3	-0.688471	4.19797e-08	2.09186e-06
MYB	-0.688978	2.89822e-08	1.5111e-06
F12	-0.689649	0.000463619	0.00582391
MPHOSPH9	-0.690962	0.00135664	0.0136811
PFAS	-0.691031	1.50228e-05	0.000349171
SSRP1	-0.692115	2.6078e-08	1.37561e-06
GSTCD	-0.6931	0.00015147	0.00235109
HIRIP3	-0.69411	0.000556127	0.00671129
MYADM	-0.694735	3.33348e-09	2.26208e-07
LFNG	-0.697255	6.17893e-08	2.99069e-06
C4orf3	-0.697513	1.42937e-06	4.68501e-05
CKAP5	-0.698834	1.32995e-09	1.02043e-07
RABEPK	-0.703097	0.000365854	0.00480125
MZT1	-0.703952	0.000264947	0.00367335
KNSTRN	-0.704722	5.29321e-05	0.00101246
MRTO4	-0.704792	1.45342e-07	6.39314e-06
CLDN2	-0.705555	5.66494e-05	0.00107292
IGFBP4	-0.705612	2.84512e-05	0.000605046
FAM162A	-0.706282	2.00855e-05	0.000452057
BNIP3L	-0.707437	5.83296e-05	0.0010952
C9orf64	-0.708293	0.000143383	0.00223584
DKC1	-0.709348	7.49837e-07	2.68589e-05
IPO5	-0.709516	2.93025e-11	3.38206e-09
RPA3	-0.709994	2.25597e-05	0.000492954
PRPS2	-0.710573	2.89131e-05	0.00061294
ATP5MC1	-0.712056	4.52776e-05	0.000886128
EPHB3	-0.713031	8.24887e-07	2.90843e-05
PA2G4	-0.713059	3.90339e-09	2.57129e-07
IDH2	-0.71439	4.44894e-05	0.000875779
SLC9A2	-0.71716	8.75462e-06	0.000223483
SLC16A5	-0.717968	4.66894e-05	0.000912437
EXOSC5	-0.718645	0.000941789	0.0102646
MBNL3	-0.720397	1.26136e-07	5.69677e-06
RNF125	-0.722309	0.00205553	0.0189366
CYB5R2	-0.724221	0.00168019	0.016149
DNAJC9	-0.725423	1.86457e-07	7.94295e-06
MYO19	-0.725757	4.7207e-09	3.02472e-07
NOP56	-0.727067	1.00522e-06	3.49859e-05
POLD3	-0.727176	1.1391e-05	0.000279271
DHRS2	-0.729241	1.3048e-05	0.00031186
TOMM40	-0.731057	4.8774e-12	6.4573e-10
KIAA0040	-0.731294	0.000564284	0.0067674
PFKP	-0.731784	1.06393e-07	4.92031e-06
PTMA	-0.733903	7.20585e-14	1.47436e-11
TMPO	-0.7356	1.40331e-06	4.62201e-05
PASK	-0.737557	3.05582e-05	0.00064177
IMPDH2	-0.73825	5.08539e-08	2.5155e-06
CCDC88A	-0.73859	1.89492e-06	6.03513e-05
HMGN2	-0.738823	4.54626e-06	0.000126322
KRT18	-0.739656	0.000785416	0.00886811
NEMP1	-0.743046	0.000124753	0.00199841
ITGB3BP	-0.744111	0.0013603	0.0136983
SPDL1	-0.748442	9.75804e-05	0.0016507
LINC01814	-0.751004	0.00122278	0.0125799
RSPH1	-0.752448	0.000321914	0.00431691
GLB1L2	-0.756081	1.12571e-05	0.000276896
HMGN5	-0.760544	2.21051e-05	0.000486962
ABCA2	-0.762003	0.000228645	0.00328226
TTC26	-0.76271	0.000988322	0.0106007
TTF2	-0.763856	3.70736e-05	0.0007574
H2AFZ	-0.766485	1.163e-09	9.15543e-08
MYC	-0.766692	8.30127e-10	6.87732e-08
ACTG1	-0.767905	3.58182e-09	2.3945e-07
PLXND1	-0.769833	0.000138878	0.00218071
AHCY	-0.772451	1.03471e-11	1.29377e-09
SLFN13	-0.774666	2.22268e-05	0.000488559
RCOR2	-0.776066	0.00215902	0.0197396
PPP1R1B	-0.777076	3.63023e-11	4.01825e-09
AXL	-0.779136	0.00165614	0.0159976
UBE2S	-0.781132	4.10696e-05	0.000818
MCM8	-0.789988	0.000224357	0.00323673
SYT8	-0.791183	0.000595326	0.00706634
TMEM201	-0.791793	2.641e-06	8.03245e-05
KLK1	-0.7956	0.000135812	0.00214253
HMGA1	-0.796803	1.20554e-14	2.95994e-12
NAB2	-0.797372	0.000239248	0.00339014
PRTFDC1	-0.798618	0.000950966	0.0103147
CBX5	-0.799038	9.32955e-09	5.57461e-07
TLN2	-0.805327	1.5264e-12	2.24048e-10
CHEK2	-0.806795	8.89201e-05	0.00153946
TOPBP1	-0.808058	1.75997e-09	1.30082e-07
ODC1	-0.808181	3.15124e-13	5.52654e-11
ASIC1	-0.809083	0.00207741	0.0191099
PIGW	-0.810831	0.00011177	0.00183396
MCUB	-0.812879	1.23076e-05	0.000296789
POP1	-0.813855	0.000482609	0.00600659
SKA2	-0.819328	8.08109e-07	2.86423e-05
SMC1A	-0.820372	2.27325e-12	3.23137e-10
NUP205	-0.820716	3.10903e-10	2.78042e-08
CENPO	-0.822477	4.25647e-06	0.000119749
DHRS4L2	-0.824502	9.16289e-05	0.00157225
PTPRB	-0.827862	4.07028e-05	0.000813093
ADGRG6	-0.83078	0.000104545	0.00173864
SNHG15	-0.830893	6.8801e-07	2.50428e-05
DONSON	-0.836418	0.000356893	0.00469735
CCDC40	-0.837669	0.000140849	0.00220322
THOP1	-0.838759	2.56254e-12	3.56747e-10
TMEM107	-0.840475	9.76275e-05	0.0016507
HAUS5	-0.844711	2.55234e-07	1.03816e-05
MSH6	-0.845395	1.12359e-09	8.92524e-08
TBC1D31	-0.845597	0.000520151	0.00639719
MTHFD1	-0.850081	6.23186e-10	5.30107e-08
PRR7	-0.850145	0.000287266	0.00391944
CTPS1	-0.852116	2.04441e-05	0.00045784
ZWILCH	-0.853698	3.40612e-05	0.000703306
CSE1L	-0.857325	1.71184e-13	3.25586e-11
DUSP6	-0.858827	6.70713e-06	0.000176212
WDR90	-0.859089	7.77274e-11	7.77505e-09
PRKDC	-0.860231	8.33719e-11	8.27834e-09
SNHG4	-0.860864	9.59106e-05	0.00163326
C19orf48	-0.862501	1.44266e-07	6.36656e-06
AQP5	-0.863026	0.000211665	0.00309342
TPI1	-0.864011	2.35995e-07	9.71608e-06
CDCA7	-0.864513	0.000382088	0.00498523
MTBP	-0.867322	0.0012263	0.0125889
RTTN	-0.868177	0.00183956	0.0173474
RGS10	-0.869208	8.35193e-05	0.00146473
PUS7	-0.869833	1.13619e-06	3.90409e-05
NME1	-0.87127	0.000295255	0.00401928
C4orf46	-0.871926	0.000975184	0.0105321
MAPK15	-0.872827	3.21277e-05	0.000668493
UPK1B	-0.873118	0.000113244	0.00184914
MIS18A	-0.874943	0.000193935	0.00289381
CENPJ	-0.877178	0.000320419	0.00430113
NOTCH3	-0.886178	1.72338e-05	0.000395792
HILPDA	-0.886494	9.48101e-05	0.00161656
DDC	-0.887218	1.04099e-05	0.000258411
TCOF1	-0.889212	1.3857e-06	4.57519e-05
GJB3	-0.892774	3.18917e-05	0.000664607
LOXL4	-0.89508	0.000182828	0.00276164
MUC5B	-0.897446	3.67267e-07	1.41702e-05
TONSL	-0.899229	3.68864e-09	2.44174e-07
GGH	-0.902338	0.000454708	0.00574404
UNG	-0.904149	3.05961e-08	1.57961e-06
CDK2	-0.905932	6.56551e-08	3.15518e-06
LOC105374836	-0.909487	0.000185021	0.00277923
TRABD2A	-0.909487	0.000185021	0.00277923
GAPDH	-0.910911	1.30787e-09	1.00923e-07
TAF9B	-0.910924	2.29158e-07	9.5511e-06
GBE1	-0.913334	1.95718e-09	1.4364e-07
ARHGAP19	-0.917488	5.59035e-05	0.00106028
FBL	-0.921842	2.1639e-17	9.42624e-15
DNAH6	-0.923181	0.000899338	0.0098737
P4HA1	-0.923404	1.59072e-13	3.06872e-11
PDSS1	-0.924475	0.000474687	0.00592437
CTSV	-0.924582	3.59627e-06	0.000103108
PLP2	-0.927269	2.18337e-07	9.12824e-06
ETV4	-0.930818	0.000485506	0.00602633
ALDOC	-0.933611	4.45054e-06	0.000123918
DUT	-0.937422	2.73417e-10	2.478e-08
CKS1B	-0.947054	1.27571e-06	4.27472e-05
LIN9	-0.9485	0.000190498	0.00284567
ENO2	-0.95089	1.03791e-05	0.000258121
POLD2	-0.951799	9.49674e-18	5.12976e-15
GPI	-0.953193	5.00605e-15	1.35203e-12
FIGNL1	-0.953728	5.93474e-06	0.000157761
RANBP1	-0.956253	1.12338e-13	2.19856e-11
SPAG4	-0.956578	1.35226e-05	0.000321495
HAUS8	-0.960459	0.000243924	0.00344555
SNORC	-0.962537	3.16307e-05	0.000660187
DUOX2	-0.963136	4.08091e-06	0.000115049
PGK1	-0.963634	5.2244e-06	0.000142239
KDELC2	-0.963887	3.91744e-08	1.97392e-06
SKP2	-0.964017	1.2005e-07	5.44013e-06
EZH2	-0.96638	2.08199e-07	8.786e-06
C1orf112	-0.968657	4.88918e-05	0.000945896
ZC3HAV1L	-0.969545	4.36686e-07	1.66242e-05
FUT11	-0.970366	1.08108e-07	4.96907e-06
RFC5	-0.975786	1.91127e-08	1.06652e-06
RFC2	-0.978491	3.88369e-05	0.000783937
CCDC183	-0.979689	1.72425e-06	5.5704e-05
RAD18	-0.982299	5.97118e-07	2.22134e-05
MSH2	-0.982705	4.63155e-15	1.27642e-12
PFKFB4	-0.983303	3.27897e-11	3.67885e-09
NT5DC2	-0.984657	1.20229e-09	9.33087e-08
HPRT1	-0.987027	4.03258e-07	1.54704e-05
NSD2	-0.987136	5.20811e-16	1.5629e-13
MUC6	-0.987207	5.45897e-06	0.000147436
POLA1	-0.998097	6.71254e-07	2.45653e-05
ENO1	-0.999405	1.39189e-16	4.94634e-14
REXO5	-0.999935	0.000543692	0.00660256
CDC25B	-1.00171	3.47993e-06	0.000100627
NPSR1	-1.00187	3.81955e-05	0.000773302
CCDC114	-1.00537	0.00150016	0.0148738
TIMELESS	-1.01471	3.87898e-05	0.000783937
CDC7	-1.01728	8.53807e-05	0.00148772
LMNB2	-1.01825	5.19349e-13	8.34916e-11
NASP	-1.01886	4.28265e-18	2.51447e-15
POLD1	-1.01947	2.36374e-13	4.31351e-11
DEPDC1B	-1.02308	0.000278783	0.00382201
TACC3	-1.02325	2.91639e-07	1.16174e-05
RELT	-1.02561	0.000821513	0.00921405
PBX3	-1.03785	0.000351791	0.00463472
FAM161A	-1.03857	0.0010668	0.0113166
MMS22L	-1.0396	4.03875e-06	0.000114099
SMC4	-1.04155	3.54675e-07	1.37236e-05
CENPQ	-1.04769	0.000204829	0.00302459
DSN1	-1.04944	2.44786e-08	1.30858e-06
NCAPD2	-1.05532	4.12071e-09	2.70126e-07
ECT2	-1.06332	2.71901e-10	2.478e-08
RFC4	-1.06797	1.28394e-07	5.76026e-06
FKBP5	-1.07281	0.000588912	0.00701913
PFKFB3	-1.08112	2.62695e-10	2.4465e-08
PLOD2	-1.08199	0.00147243	0.0146851
ANP32E	-1.08226	6.15314e-17	2.37406e-14
DUOXA2	-1.08842	0.000132899	0.00210642
CEP152	-1.09188	1.07596e-11	1.32267e-09
WDR54	-1.097	1.38332e-08	7.91542e-07
SLC2A1	-1.09783	9.63272e-09	5.70528e-07
FBXO5	-1.09849	4.69992e-06	0.000129791
CCDC18	-1.10054	0.000110759	0.00182179
SLC6A8	-1.10342	9.62782e-06	0.00024315
IGFBP2	-1.10629	1.82863e-05	0.000416422
ADCY3	-1.1096	6.22786e-12	8.08663e-10
NUDT1	-1.10995	1.08183e-07	4.96907e-06
CHAF1B	-1.11181	2.13925e-07	8.99951e-06
KPNA2	-1.11306	8.90103e-09	5.39012e-07
TFF3	-1.11899	3.78054e-06	0.000108162
LRP8	-1.11968	6.34789e-06	0.000167753
FANCA	-1.1253	1.43013e-05	0.000335285
PSMC3IP	-1.12904	5.3549e-06	0.000145445
DHRS9	-1.13182	0.00169441	0.0162509
CENPN	-1.13232	5.33126e-05	0.00101829
PNCK	-1.13663	0.000124051	0.00199664
VSTM5	-1.14063	0.00157009	0.0153641
PDK1	-1.14619	7.23742e-20	6.51561e-17
TIPIN	-1.15275	0.000166322	0.00252929
SUV39H1	-1.15335	2.65598e-06	8.04179e-05
MAOB	-1.15428	1.4219e-05	0.000333937
DNMT1	-1.15601	1.12439e-18	7.59189e-16
CDCA4	-1.16048	1.29521e-10	1.25831e-08
DHFR	-1.1715	4.08911e-08	2.05277e-06
TRAIP	-1.1738	0.000184752	0.00277923
NDC1	-1.1772	2.01796e-07	8.54247e-06
CTNNAL1	-1.17953	4.18316e-11	4.5556e-09
EFNA3	-1.1814	0.000942547	0.0102646
HPDL	-1.18551	2.51242e-12	3.53413e-10
SLC43A3	-1.18813	1.1395e-05	0.000279271
DTYMK	-1.18853	1.32863e-08	7.70035e-07
POLA2	-1.18938	1.16612e-09	9.15543e-08
PCNA	-1.19091	5.56737e-13	8.74388e-11
GJC2	-1.1971	0.00182074	0.017218
RFX2	-1.19757	6.6098e-06	0.000173994
AURKA	-1.20192	1.80904e-05	0.000413354
ARHGEF39	-1.20642	3.47975e-13	5.97982e-11
VSIG1	-1.21413	1.16485e-11	1.40448e-09
ONECUT3	-1.21827	3.26444e-11	3.67885e-09
ID1	-1.2191	0.00012292	0.0019808
CRIP2	-1.21939	0.00219406	0.0199654
RNF183	-1.22075	6.38667e-11	6.48909e-09
NCAPD3	-1.2233	2.42647e-10	2.2914e-08
FANCG	-1.225	1.58024e-09	1.18553e-07
NUP210	-1.23016	1.61804e-10	1.54965e-08
VRK1	-1.23325	2.34221e-07	9.70638e-06
AK4	-1.24214	1.179e-14	2.94838e-12
LIG1	-1.24924	7.02218e-12	9.0312e-10
SASS6	-1.26102	5.30043e-07	1.99379e-05
MCM3	-1.26563	1.50533e-17	7.25998e-15
POLE	-1.26583	3.00819e-21	4.06226e-18
PAICS	-1.26612	1.14718e-17	5.95826e-15
INCENP	-1.26734	4.28641e-13	7.23546e-11
PARPBP	-1.26893	0.000128281	0.00204764
LDHA	-1.27678	4.26122e-12	5.69738e-10
BARD1	-1.27837	2.64284e-07	1.06534e-05
RTKN2	-1.27993	2.84135e-06	8.54557e-05
MCM7	-1.28408	4.54843e-16	1.42842e-13
KIF22	-1.28419	5.31937e-08	2.59324e-06
AQP3	-1.28782	7.39003e-07	2.6612e-05
NMU	-1.29525	3.99609e-18	2.45287e-15
TFRC	-1.29531	1.34382e-10	1.29621e-08
CENPP	-1.30703	2.03307e-05	0.000456057
EGR1	-1.31173	4.50816e-11	4.86215e-09
PSRC1	-1.31498	3.79843e-06	0.000108444
ZGRF1	-1.3236	1.33059e-06	4.43663e-05
IL1R2	-1.32903	0.000349874	0.00461847
H2AFX	-1.33022	1.21546e-17	6.07908e-15
CHTF18	-1.33122	1.14221e-12	1.71382e-10
MYBL1	-1.33643	0.00160935	0.0156688
SULT2B1	-1.3398	6.72942e-05	0.00123136
STMN1	-1.34322	8.48518e-10	6.98682e-08
NDRG1	-1.35061	6.02585e-11	6.30799e-09
NUP62CL	-1.35292	0.000561263	0.00673715
TRIP13	-1.35706	4.31188e-06	0.000121055
BRIP1	-1.36811	0.000675248	0.0078003
CEP128	-1.36942	0.00143589	0.0143525
TNNI2	-1.37705	6.17642e-07	2.28511e-05
PLK1	-1.38435	1.90929e-07	8.10787e-06
KLK6	-1.38455	8.36716e-06	0.000213996
CIP2A	-1.38468	2.02238e-06	6.36602e-05
TNFRSF13C	-1.39249	0.00149632	0.0148576
MND1	-1.39719	0.000206317	0.00303828
GPA33	-1.39971	2.97711e-11	3.40703e-09
CHEK1	-1.41411	3.02071e-13	5.36732e-11
RNASEH2A	-1.41484	1.92319e-12	2.76285e-10
HMGB2	-1.42386	2.70151e-08	1.4195e-06
KIF18A	-1.43368	0.000235274	0.00335495
UBE2T	-1.43403	8.32244e-09	5.06244e-07
FEN1	-1.44385	1.00162e-14	2.55205e-12
ANKRD37	-1.44638	4.00551e-06	0.000113635
PRIM1	-1.4476	6.07871e-10	5.22846e-08
CHAF1A	-1.45609	2.48887e-17	1.0503e-14
SAPCD2	-1.465	8.956e-06	0.000227762
CD109	-1.47076	4.93616e-06	0.000135748
SPC25	-1.47427	1.72096e-07	7.40124e-06
LRP4	-1.48612	1.10214e-06	3.79678e-05
CDKN3	-1.49374	9.03187e-05	0.00155569
TCF19	-1.49417	1.4115e-06	4.6377e-05
SGO2	-1.49439	8.1829e-05	0.00143696
DDX12P	-1.50452	3.75938e-08	1.90852e-06
CDKN2C	-1.50553	1.01447e-07	4.70769e-06
RRM1	-1.51258	1.66914e-31	7.51338e-28
TP73	-1.52179	2.36589e-06	7.27766e-05
CDC25A	-1.5223	5.52976e-10	4.81767e-08
ARHGAP33	-1.52256	9.26286e-13	1.40546e-10
HELLS	-1.52643	1.96238e-08	1.09054e-06
GINS3	-1.54222	4.39816e-07	1.66833e-05
RMI2	-1.54589	4.14241e-09	2.70237e-07
DEPDC1	-1.55197	2.19367e-09	1.57571e-07
AUNIP	-1.55819	0.000534014	0.00653199
RACGAP1	-1.56325	7.62575e-09	4.7022e-07
TEDC2	-1.5718	6.15678e-06	0.000163022
ORC6	-1.58245	2.88183e-07	1.15137e-05
FOXM1	-1.58679	3.70381e-08	1.89455e-06
KIF20B	-1.59114	6.11987e-11	6.35714e-09
NRM	-1.59493	1.82508e-11	2.16192e-09
EGLN3	-1.59666	3.42107e-25	7.69968e-22
OIP5	-1.59762	0.000768546	0.00872139
APOBEC3B	-1.5995	2.39519e-06	7.3344e-05
CCNF	-1.60026	4.23368e-14	8.93306e-12
KNTC1	-1.60532	6.67095e-16	1.91669e-13
CDC6	-1.61701	1.69823e-16	5.88023e-14
C18orf54	-1.61938	4.69133e-05	0.000912848
TMEM74B	-1.62003	6.71503e-05	0.00123039
MNS1	-1.65241	9.54302e-09	5.67704e-07
CDCA8	-1.65395	1.7981e-10	1.70997e-08
LOC100288637	-1.65615	7.19797e-06	0.00018801
SMC2	-1.67048	3.49826e-13	5.97982e-11
KIF24	-1.67194	9.83969e-08	4.5819e-06
CCDC150	-1.67243	6.99522e-05	0.00127138
MIR210HG	-1.67595	2.11751e-17	9.42624e-15
RECQL4	-1.67667	4.97366e-12	6.52081e-10
C17orf53	-1.68162	0.000845844	0.00945553
DERL3	-1.68785	0.000248679	0.00348719
PIMREG	-1.68787	0.00106767	0.0113169
RBL1	-1.69483	1.75217e-13	3.2863e-11
CCNE2	-1.69539	3.74045e-05	0.000760709
CENPW	-1.69981	4.01597e-06	0.000113693
CENPH	-1.71002	7.17982e-07	2.59937e-05
C21orf58	-1.71996	5.36823e-09	3.40341e-07
FABP5	-1.72583	7.50022e-06	0.000194029
DDIAS	-1.73682	0.00116377	0.012118
PHF19	-1.73728	5.92513e-11	6.25101e-09
SGO1	-1.74689	5.83542e-05	0.0010952
HASPIN	-1.75197	1.71023e-07	7.37856e-06
POC1A	-1.75984	3.72374e-08	1.89756e-06
FOSB	-1.76024	2.58235e-05	0.000557061
ATAD2	-1.76405	6.94451e-27	1.87557e-23
ATAD5	-1.76846	8.2265e-07	2.90813e-05
WDHD1	-1.79343	6.64819e-16	1.91669e-13
NRGN	-1.8054	7.28941e-19	5.18085e-16
HMMR	-1.81056	2.65081e-07	1.06537e-05
MIR210	-1.81157	2.9303e-05	0.000619261
DNA2	-1.82107	6.0163e-09	3.77879e-07
NCAPG2	-1.82692	2.52278e-13	4.54235e-11
CXCR4	-1.83795	4.53666e-11	4.86215e-09
FOS	-1.83818	2.88128e-14	6.4848e-12
GINS1	-1.84114	1.53479e-11	1.83414e-09
FANCD2	-1.84353	1.06186e-16	3.98317e-14
CENPK	-1.8556	2.44004e-09	1.69847e-07
RFC3	-1.86174	2.10801e-11	2.45402e-09
TMPO-AS1	-1.87031	2.36232e-06	7.27766e-05
E2F7	-1.87763	5.79104e-13	8.92768e-11
LMNB1	-1.87895	0.000817345	0.00917492
CEMIP	-1.8832	0.00233384	0.0209968
MCM4	-1.88668	4.08356e-32	2.75722e-28
WDR62	-1.89069	2.64021e-07	1.06534e-05
NDUFA4L2	-1.90758	3.40688e-14	7.54204e-12
POLE2	-1.91142	1.35759e-07	6.03054e-06
ERCC6L	-1.91294	2.8764e-06	8.62517e-05
CENPU	-1.91625	6.43911e-11	6.48909e-09
ZWINT	-1.91803	4.94235e-16	1.51685e-13
GINS4	-1.9468	3.64618e-14	7.81555e-12
MAD2L1	-1.95148	9.23898e-09	5.54503e-07
MCM2	-1.95273	3.35948e-20	3.24046e-17
FANCI	-1.9652	3.7447e-12	5.05684e-10
LCK	-1.98917	2.53661e-08	1.3486e-06
MCM5	-2.00392	6.98746e-44	9.43587e-40
DIAPH3	-2.01464	1.75319e-07	7.51589e-06
E2F8	-2.03049	2.38727e-16	8.05944e-14
CENPM	-2.03743	3.67329e-11	4.03285e-09
PRC1	-2.03983	0.000441408	0.00561278
CDCA2	-2.04542	4.04999e-05	0.000810237
MELK	-2.05461	3.91858e-10	3.48135e-08
EME1	-2.05536	8.17911e-06	0.000209982
ARHGAP11A	-2.06383	0.00158734	0.0154992
POLQ	-2.06682	6.03876e-07	2.24031e-05
CENPA	-2.07901	0.000179242	0.00271051
PLK4	-2.07978	6.24163e-10	5.30107e-08
ANGPTL4	-2.08582	4.31125e-23	7.27739e-20
RAD51	-2.09203	1.02247e-13	2.0305e-11
PIF1	-2.09794	0.00136375	0.0137127
CALB2	-2.10334	4.82182e-14	1.00175e-11
MTFR2	-2.10938	5.52751e-08	2.68502e-06
KIF4A	-2.11845	0.00162499	0.0157756
DSCC1	-2.12014	5.16746e-06	0.000140973
RAD51AP1	-2.12563	1.11424e-07	5.08337e-06
TYMS	-2.12724	0.00164633	0.0159484
KIF11	-2.13391	3.59224e-14	7.81555e-12
NXPH4	-2.13622	1.66087e-07	7.21168e-06
MCM6	-2.16032	9.00084e-20	7.59671e-17
TK1	-2.16496	3.37186e-17	1.3798e-14
BUB1B	-2.166	0.000143952	0.00224213
BLM	-2.16914	6.23869e-11	6.43109e-09
BRCA1	-2.20799	4.90085e-13	7.97363e-11
SKA3	-2.23111	1.39659e-05	0.00033029
CIT	-2.24008	0.000496279	0.00613152
CDCA5	-2.24341	0.000455589	0.00574979
CA9	-2.26162	1.9068e-28	6.43734e-25
CDCA3	-2.26642	2.39229e-14	5.56991e-12
ESCO2	-2.27075	7.01267e-07	2.54567e-05
WDR76	-2.2805	1.77723e-12	2.58061e-10
TICRR	-2.28315	6.43005e-11	6.48909e-09
SKA1	-2.29486	0.000106127	0.00176278
FAM83D	-2.30384	2.11527e-09	1.54404e-07
CDT1	-2.30488	6.25872e-22	9.39086e-19
PCLAF	-2.32291	3.40231e-07	1.32789e-05
CENPI	-2.33807	7.67151e-07	2.74064e-05
E2F1	-2.35144	1.07741e-11	1.32267e-09
NUSAP1	-2.36247	0.000377809	0.00493895
PRR11	-2.40539	0.000770657	0.00873574
PKMYT1	-2.41625	5.8178e-13	8.92768e-11
FAM72B	-2.42226	0.000162719	0.00248008
XRCC2	-2.43152	2.66868e-10	2.45919e-08
CDC25C	-2.43222	4.80972e-06	0.000132552
ZNF367	-2.43699	2.99538e-10	2.69664e-08
SHCBP1	-2.47029	1.23598e-06	4.15191e-05
CENPF	-2.47436	0.00111304	0.0117335
NEIL3	-2.48323	6.08385e-06	0.000161407
ASF1B	-2.50057	0.000886931	0.00979177
UHRF1	-2.50576	1.25532e-16	4.58156e-14
KIF15	-2.53183	0.00119029	0.012317
EXO1	-2.54972	7.87924e-07	2.80742e-05
RIBC2	-2.62132	4.28438e-08	2.12707e-06
ANLN	-2.63242	0.00061936	0.00727291
MCM10	-2.64927	2.1976e-08	1.19663e-06
FAM111B	-2.65291	0.00198188	0.0184194
IQGAP3	-2.68884	0.000956562	0.0103588
CDC45	-2.7205	9.38278e-10	7.58713e-08
GINS2	-2.73472	0.000297903	0.00404716
CLSPN	-2.74292	0.00166924	0.016078
NCAPH	-2.82193	8.40545e-05	0.00147221
UBE2C	-2.83077	0.00146676	0.0146394
MYBL2	-2.88	0.000138843	0.00218071
ORC1	-2.90471	7.50874e-12	9.56585e-10
PPFIA4	-2.92381	3.4192e-12	4.66393e-10
E2F2	-2.94659	0.0015221	0.0150252
DTL	-2.95759	0.000219921	0.00319191
SPC24	-2.97822	3.0647e-08	1.57961e-06
TOP2A	-3.10896	0.00164448	0.0159419
RRM2	-3.18426	0.000776312	0.00877265
TNS4	-3.663	1.22978e-05	0.000296789
