# Supplementary material for: Patient-derived organoids as a platform for modeling a patient’s response to chemoradiotherapy in esophageal cancer
Source: Sci Rep. 2021 Oct 29;11:21304. doi: 10.1038/s41598-021-00706-8 (PMC8556341; doi:10.1038/s41598-021-00706-8)
Supplement: Supplementary file 3 — Supplementary Information 3. [file 41598_2021_706_MOESM3_ESM.xlsx]

## Sheet: Table S2A
© 2000-2020 QIAGEN. All rights reserved.	Table S2A: Canonical pathways enriched in PBS-treated PDO
Ingenuity Canonical Pathways	-log(p-value)	Ratio	P-value	Molecules
Mitotic Roles of Polo-Like Kinase	7.33	0.0758	4.67735e-08	CCNB1,CCNB2,CDC20,PLK1,PTTG1
Cell Cycle: G2/M DNA Damage Checkpoint Regulation	4.27	0.0612	5.37032e-05	CCNB1,CCNB2,PLK1
DNA damage-induced 14-3-3σ Signaling	3.44	0.105	0.000363078	CCNB1,CCNB2
Palmitate Biosynthesis I (Animals)	2.52	0.5	0.00301995	FASN
Fatty Acid Biosynthesis Initiation II	2.52	0.5	0.00301995	FASN
Uracil Degradation II (Reductive)	2.35	0.333	0.00446684	DPYD
Thymine Degradation	2.35	0.333	0.00446684	DPYD
Cyclins and Cell Cycle Regulation	2.18	0.0247	0.00660693	CCNB1,CCNB2
TR/RXR Activation	2.15	0.0238	0.00707946	FASN,PCK1
ATM Signaling	2.03	0.0206	0.00933254	CCNB1,CCNB2
Salvage Pathways of Pyrimidine Ribonucleotides	2.03	0.0206	0.00933254	PCK1,PLK1
LXR/RXR Activation	1.85	0.0165	0.0141254	FASN,SCD
Oleate Biosynthesis II (Animals)	1.71	0.0769	0.0194984	SCD
eNOS Signaling	1.63	0.0126	0.0234423	AQP1,PRKG1
GADD45 Signaling	1.55	0.0526	0.0281838	CCNB1
Pyrimidine Deoxyribonucleotides De Novo Biosynthesis I	1.49	0.0455	0.0323594	PCK1
Sonic Hedgehog Signaling	1.37	0.0345	0.042658	CCNB1
Pyrimidine Ribonucleotides Interconversion	1.22	0.0244	0.060256	PCK1
Pyrimidine Ribonucleotides De Novo Biosynthesis	1.2	0.0233	0.0630957	PCK1
Senescence Pathway	1.2	0.00727	0.0630957	CCNB1,CCNB2
Stearate Biosynthesis I (Animals)	1.17	0.0213	0.0676083	FASN
Sirtuin Signaling Pathway	1.15	0.00687	0.0707946	NDRG1,PCK1
Unfolded protein response	1.09	0.0179	0.0812831	INSIG1
Role of CHK Proteins in Cell Cycle Checkpoint Control	1.09	0.0175	0.0812831	PLK1
PXR/RXR Activation	1.03	0.0154	0.0933254	SCD
Netrin Signaling	1.03	0.0154	0.0933254	PRKG1
Pyridoxal 5'-phosphate Salvage Pathway	1.03	0.0154	0.0933254	PLK1
Role of BRCA1 in DNA Damage Response	0.947	0.0125	0.11298	PLK1
Nitric Oxide Signaling in the Cardiovascular System	0.86	0.0101	0.138038	PRKG1
FXR/RXR Activation	0.764	0.00794	0.172187	FASN
White Adipose Tissue Browning Pathway	0.754	0.00775	0.176198	PRKG1
Cellular Effects of Sildenafil (Viagra)	0.747	0.00763	0.179061	PRKG1
Hereditary Breast Cancer Signaling	0.721	0.00714	0.190108	CCNB1
Dopamine-DARPP32 Feedback in cAMP Signaling	0.664	0.00613	0.21677	PRKG1
Cdc42 Signaling	0.654	0.00599	0.22182	EXOC4
Sertoli Cell-Sertoli Cell Junction Signaling	0.614	0.00541	0.24322	PRKG1
Synaptic Long Term Depression	0.606	0.00529	0.247742	PRKG1
PPARα/RXRα Activation	0.604	0.00526	0.248886	FASN
Adrenomedullin signaling pathway	0.59	0.00508	0.25704	PRKG1
Gap Junction Signaling	0.588	0.00505	0.258226	PRKG1
AMPK Signaling	0.561	0.00467	0.274789	FASN
Sperm Motility	0.545	0.00448	0.285102	PRKG1
Protein Ubiquitination Pathway	0.472	0.00366	0.337287	CDC20
Glucocorticoid Receptor Signaling	0.4	0.00298	0.398107	PCK1
Protein Kinase A Signaling	0.345	0.00251	0.451856	PTPRG
Cardiac Hypertrophy Signaling (Enhanced)	0.282	0.00205	0.522396	PRKG1

## Sheet: Table S2B
© 2000-2020 QIAGEN. All rights reserved.	Table S2B: Canonical pathways enriched in cisplatin-treated PDO
Ingenuity Canonical Pathways	-log(p-value)	Ratio	P-value	Molecules
p53 Signaling	5.49	0.0408	3.23594e-06	BBC3,CDKN1A,GADD45A,TRIM29
GADD45 Signaling	3.74	0.105	0.00018197	CDKN1A,GADD45A
Glucocorticoid Receptor Signaling	3.4	0.0119	0.000398107	ANXA1,CDKN1A,KRT17,PLAU
Cell Cycle: G2/M DNA Damage Checkpoint Regulation	2.91	0.0408	0.00123027	CDKN1A,GADD45A
Caveolar-mediated Endocytosis Signaling	2.57	0.0274	0.00269153	FLNA,ITGAM
VDR/RXR Activation	2.51	0.0256	0.0030903	CDKN1A,GADD45A
BEX2 Signaling Pathway	2.5	0.0253	0.00316228	BBC3,CDKN1A
Role of BRCA1 in DNA Damage Response	2.49	0.025	0.00323594	CDKN1A,GADD45A
HER-2 Signaling in Breast Cancer	2.45	0.0238	0.00354813	AREG,CDKN1A
ATM Signaling	2.33	0.0206	0.00467735	CDKN1A,GADD45A
Hereditary Breast Cancer Signaling	2.02	0.0143	0.00954993	CDKN1A,GADD45A
PI3K/AKT Signaling	1.84	0.0114	0.0144544	CDKN1A,GDF15
Vitamin-C Transport	1.6	0.0417	0.0251189	STOM
Estrogen-mediated S-phase Entry	1.57	0.0385	0.0269153	CDKN1A
Senescence Pathway	1.47	0.00727	0.0338844	CDKN1A,GADD45A
Coagulation System	1.44	0.0286	0.0363078	PLAU
Complement System	1.42	0.027	0.0380189	ITGAM
Oncostatin M Signaling	1.35	0.0233	0.0446684	PLAU
BAG2 Signaling Pathway	1.35	0.0233	0.0446684	CDKN1A
Melanoma Signaling	1.29	0.02	0.0512861	CDKN1A
Myc Mediated Apoptosis Signaling	1.29	0.02	0.0512861	BBC3
Role of CHK Proteins in Cell Cycle Checkpoint Control	1.23	0.0175	0.0588844	CDKN1A
MSP-RON Signaling Pathway	1.22	0.0172	0.060256	ITGAM
Nur77 Signaling in T Lymphocytes	1.22	0.0169	0.060256	NR4A1
Retinoic acid Mediated Apoptosis Signaling	1.21	0.0167	0.0616595	TNFRSF10C
Induction of Apoptosis by HIV1	1.2	0.0164	0.0630957	BBC3
Molecular Mechanisms of Cancer	1.2	0.00512	0.0630957	BBC3,CDKN1A
Calcium-induced T Lymphocyte Apoptosis	1.17	0.0152	0.0676083	NR4A1
Cell Cycle: G1/S Checkpoint Regulation	1.16	0.0149	0.0691831	CDKN1A
ERK5 Signaling	1.13	0.0139	0.074131	FOSL1
Glioma Invasiveness Signaling	1.12	0.0135	0.0758578	PLAU
Antiproliferative Role of Somatostatin Receptor 2	1.11	0.013	0.0776247	CDKN1A
JAK/Stat Signaling	1.09	0.0125	0.0812831	CDKN1A
Cyclins and Cell Cycle Regulation	1.09	0.0123	0.0812831	CDKN1A
Prostate Cancer Signaling	1.04	0.011	0.0912011	CDKN1A
ErbB Signaling	1.02	0.0106	0.0954993	AREG
Neuregulin Signaling	1.01	0.0104	0.0977237	AREG
Bladder Cancer Signaling	1.01	0.0103	0.0977237	CDKN1A
SAPK/JNK Signaling	0.991	0.0098	0.102094	GADD45A
Chronic Myeloid Leukemia Signaling	0.987	0.00971	0.103039	CDKN1A
Virus Entry via Endocytic Pathways	0.971	0.00935	0.106905	FLNA
Telomerase Signaling	0.971	0.00935	0.106905	CDKN1A
Paxillin Signaling	0.967	0.00926	0.107895	ITGAM
Pancreatic Adenocarcinoma Signaling	0.963	0.00917	0.108893	CDKN1A
Glioma Signaling	0.959	0.00909	0.109901	CDKN1A
HGF Signaling	0.955	0.00901	0.110917	CDKN1A
Phagosome Formation	0.907	0.008	0.12388	ITGAM
PTEN Signaling	0.903	0.00794	0.125026	CDKN1A
STAT3 Pathway	0.876	0.00741	0.133045	CDKN1A
Iron homeostasis signaling pathway	0.87	0.0073	0.134896	GDF15
Aryl Hydrocarbon Receptor Signaling	0.851	0.00699	0.140929	CDKN1A
Endocannabinoid Cancer Inhibition Pathway	0.851	0.00699	0.140929	CDKN1A
Corticotropin Releasing Hormone Signaling	0.845	0.0069	0.142889	NR4A1
HOTAIR Regulatory Pathway	0.807	0.00625	0.155955	CDKN1A
Glioblastoma Multiforme Signaling	0.793	0.00606	0.161065	CDKN1A
Granulocyte Adhesion and Diapedesis	0.759	0.00556	0.174181	ITGAM
NRF2-mediated Oxidative Stress Response	0.74	0.00529	0.18197	FOSL1
ILK Signaling	0.738	0.00526	0.18281	FLNA
Leukocyte Extravasation Signaling	0.724	0.00508	0.188799	ITGAM
IL-8 Signaling	0.719	0.005	0.190985	ITGAM
AMPK Signaling	0.693	0.00467	0.202768	CDKN1A
Integrin Signaling	0.693	0.00469	0.202768	ITGAM
Actin Cytoskeleton Signaling	0.684	0.00459	0.207014	FLNA
Sirtuin Signaling Pathway	0.575	0.00344	0.266073	GADD45A
Estrogen Receptor Signaling	0.53	0.00305	0.295121	CDKN1A
Systemic Lupus Erythematosus In T Cell Signaling Pathway	0.524	0.003	0.299226	GADD45A
Protein Kinase A Signaling	0.461	0.00251	0.345939	FLNA

## Sheet: Table S2C
© 2000-2020 QIAGEN. All rights reserved.	Table S2C: Canonical pathways enriched in DMSO-treated PDO
Ingenuity Canonical Pathways	-log(p-value)	Ratio	p	Molecules
Role of BRCA1 in DNA Damage Response	22.3	0.375	5.01187e-23	ACTB,BARD1,BLM,BRCA1,BRIP1,CHEK1,CHEK2,E2F1,E2F2,E2F7,E2F8,FANCA,FANCD2,FANCG,HLTF,MDC1,MSH2,MSH6,PLK1,POU2F1,RAD51,RBL1,RFC2,RFC3,RFC4,RFC5,RPA1,SLC19A1,SMARCA4,TOPBP1
Cell Cycle Control of Chromosomal Replication	22.3	0.464	5.01187e-23	CDC45,CDC6,CDC7,CDK2,CDT1,CHEK2,DNA2,LIG1,MCM2,MCM3,MCM4,MCM5,MCM6,MCM7,MCM8,ORC1,ORC6,PCNA,POLA1,POLA2,POLD1,POLE,PRIM1,RPA1,RPA3,TOP2A
Role of CHK Proteins in Cell Cycle Checkpoint Control	14.4	0.351	3.98107e-15	BRCA1,CDC25A,CDC25C,CDK2,CHEK1,CHEK2,CLSPN,E2F1,E2F2,E2F7,E2F8,MDC1,PCNA,PLK1,RFC2,RFC3,RFC4,RFC5,RPA1,SLC19A1
Mismatch Repair in Eukaryotes	14.2	0.75	6.30957e-15	EXO1,FEN1,MSH2,MSH6,PCNA,POLD1,RFC2,RFC3,RFC4,RFC5,RPA1,SLC19A1
EIF2 Signaling	14.1	0.165	7.94328e-15	ACTB,AGO2,EIF1AX,EIF3B,EIF3I,EIF4E,HNRNPA1,MYC,PTBP1,RPL11,RPL12,RPL17,RPL21,RPL22,RPL23A,RPL26,RPL27A,RPL3,RPL32,RPL35,RPL4,RPL5,RPL6,RPL7,RPL7A,RPL9,RPS17,RPS18,RPS2,RPS23,RPS24,RPS27A,RPS3,RPS3A,RPS7,RPS8,RPSA
Hereditary Breast Cancer Signaling	12.1	0.193	7.94328e-13	ACTB,BARD1,BLM,BRCA1,CDC25C,CHEK1,CHEK2,E2F1,FANCA,FANCD2,FANCG,H2AX,HDAC1,HLTF,MSH2,MSH6,NPM1,RAD51,RFC2,RFC3,RFC4,RFC5,RPA1,RPS27A,SLC19A1,SMARCA4,WEE1
NER Pathway	11.8	0.223	1.58489e-12	CHAF1A,CHAF1B,COPS3,DNA2,LIG1,PCNA,POLA1,POLA2,POLD1,POLD2,POLD3,POLE,POLE2,POLE3,PRIM1,RFC2,RFC3,RFC4,RFC5,RPA1,RPA3,SLC19A1,TOP2A
Glycolysis I	10.6	0.462	2.51189e-11	ALDOA,ALDOC,ENO1,ENO2,GAPDH,GPI,PFKL,PFKP,PGAM1,PGK1,PKM,TPI1
Cell Cycle: G2/M DNA Damage Checkpoint Regulation	10	0.306	1e-10	AURKA,BRCA1,CDC25B,CDC25C,CHEK1,CHEK2,CKS1B,PKMYT1,PLK1,PRKDC,SKP2,TOP2A,WEE1,YWHAE,YWHAQ
Mitotic Roles of Polo-Like Kinase	9.94	0.258	1.14815e-10	ANAPC1,CDC25A,CDC25B,CDC25C,CDC7,CHEK2,FBXO5,HSP90AB1,KIF11,PKMYT1,PLK1,PLK4,PRC1,RAD21,SMC1A,SMC3,WEE1
Cell Cycle: G1/S Checkpoint Regulation	9.82	0.254	1.51356e-10	CCNE2,CDC25A,CDK2,CDKN2C,E2F1,E2F2,E2F7,E2F8,HDAC1,MYC,PA2G4,RBL1,RPL11,RPL5,SKP2,SUV39H1,TFDP1
ATM Signaling	9.68	0.206	2.0893e-10	BLM,BRCA1,CBX3,CBX5,CDC25A,CDC25C,CDK2,CHEK1,CHEK2,FANCD2,H2AX,MDC1,RAD51,SMC1A,SMC2,SMC3,SUV39H1,TDP1,TOPBP1,TP73
Estrogen-mediated S-phase Entry	9.24	0.423	5.7544e-10	CCNE2,CDC25A,CDK2,E2F1,E2F2,E2F7,E2F8,MYC,RBL1,SKP2,TFDP1
RAN Signaling	7.31	0.471	4.89779e-08	CSE1L,IPO5,KPNA2,KPNB1,RAN,RANBP1,RCC1,XPO1
Pyrimidine Deoxyribonucleotides De Novo Biosynthesis I	6.26	0.364	5.49541e-07	AK4,DTYMK,DUT,NME1,NME2,RRM1,RRM2,TYMS
Cyclins and Cell Cycle Regulation	5.97	0.173	1.07152e-06	CCNE2,CDC25A,CDK2,CDKN2C,E2F1,E2F2,E2F7,E2F8,HDAC1,PA2G4,SKP2,SUV39H1,TFDP1,WEE1
Gluconeogenesis I	5.62	0.308	2.39883e-06	ALDOA,ALDOC,ENO1,ENO2,GAPDH,GPI,PGAM1,PGK1
DNA Double-Strand Break Repair by Homologous Recombination	5.3	0.429	5.01187e-06	BRCA1,GEN1,LIG1,POLA1,RAD51,RPA1
Aryl Hydrocarbon Receptor Signaling	4.8	0.119	1.58489e-05	CCNE2,CDK2,CHEK1,CHEK2,DHFR,E2F1,FOS,HSP90AB1,MCM7,MYC,NFIC,POLA1,PTGES3,RBL1,SMARCA4,TFDP1,TP73
Sumoylation Pathway	4.71	0.136	1.94984e-05	FOS,HDAC1,MYB,PCNA,RAN,RCC1,RFC2,RFC3,RFC4,RFC5,RPA1,SERBP1,SLC19A1,UBA2
Sirtuin Signaling Pathway	4.68	0.0893	2.0893e-05	ATG16L2,ATP5MC1,CYC1,DOT1L,DUSP6,E2F1,IDH2,LDHA,MAPK15,MYC,NDRG1,NDUFA4L2,PARP1,PDK1,PFKFB3,PGAM1,PGK1,POLR1E,PRKDC,SLC25A5,SLC2A1,SUV39H1,TOMM20,TOMM40,TP73,XRCC6
Purine Nucleotides De Novo Biosynthesis II	4.64	0.455	2.29087e-05	GART,GMPS,IMPDH2,PAICS,PFAS
BER pathway	4.42	0.417	3.80189e-05	FEN1,LIG1,PARP1,PCNA,POLE
Pyrimidine Ribonucleotides De Novo Biosynthesis	3.89	0.186	0.000128825	AK4,BLM,CAD,CTPS1,HNRNPA1,NME1,NME2,RECQL4
Regulation of eIF4 and p70S6K Signaling	3.75	0.102	0.000177828	AGO2,EIF1AX,EIF3B,EIF3I,EIF4E,RPS17,RPS18,RPS2,RPS23,RPS24,RPS27A,RPS3,RPS3A,RPS7,RPS8,RPSA
Cell Cycle Regulation by BTG Family Proteins	3.52	0.189	0.000301995	CCNE2,CDK2,E2F1,E2F2,E2F7,E2F8,PRMT1
Pyrimidine Ribonucleotides Interconversion	3.23	0.171	0.000588844	AK4,BLM,CTPS1,HNRNPA1,NME1,NME2,RECQL4
Small Cell Lung Cancer Signaling	3.01	0.127	0.000977237	CCNE2,CDK2,CKS1B,E2F1,MYC,PA2G4,SKP2,SUV39H1,TFDP1
Guanine and Guanosine Salvage I	2.89	1	0.00128825	HPRT1,PNP
Adenine and Adenosine Salvage I	2.89	1	0.00128825	APRT,PNP
Granzyme B Signaling	2.67	0.25	0.00213796	LMNB1,LMNB2,PARP1,PRKDC
p53 Signaling	2.56	0.102	0.00275423	BRCA1,CDK2,CHEK1,CHEK2,E2F1,HDAC1,PCNA,PRKDC,TOPBP1,TP73
Sucrose Degradation V (Mammalian)	2.48	0.333	0.00331131	ALDOA,ALDOC,TPI1
5-aminoimidazole Ribonucleotide Biosynthesis I	2.42	0.667	0.00380189	GART,PFAS
Oxidized GTP and dGTP Detoxification	2.42	0.667	0.00380189	NUDT1,RUVBL2
Chronic Myeloid Leukemia Signaling	2.4	0.0971	0.00398107	E2F1,E2F2,E2F7,E2F8,HDAC1,MYC,PA2G4,RBL1,SUV39H1,TFDP1
GADD45 Signaling	2.38	0.211	0.00416869	BRCA1,CCNE2,CDK2,PCNA
Molecular Mechanisms of Cancer	2.38	0.0639	0.00416869	ADCY3,ARHGEF2,AURKA,BRCA1,CCNE2,CDC25A,CDC25B,CDC25C,CDK2,CDKN2C,CHEK1,CHEK2,E2F1,E2F2,E2F7,E2F8,FANCD2,FOS,HAT1,MYC,PA2G4,PRKDC,RBL1,SUV39H1,TFDP1
Senescence Pathway	2.28	0.0691	0.00524807	ANAPC1,CAPN8,CDC25A,CDC25B,CDC25C,CDK2,CHEK1,CHEK2,E2F1,E2F2,E2F7,E2F8,EIF4E,EZH2,MAPK15,PARP1,PDK1,PHF19,RBL1
Glioma Signaling	2.2	0.0909	0.00630957	CDKN2C,E2F1,E2F2,E2F7,E2F8,IDH2,PA2G4,RBL1,SUV39H1,TFDP1
Methionine Degradation I (to Homocysteine)	2.14	0.182	0.00724436	AHCY,MAT2A,PRMT1,PRMT5
Systemic Lupus Erythematosus Signaling	2.05	0.0699	0.00891251	FOS,HNRNPA2B1,HNRNPC,KLK1,LCK,LSM4,LSM5,PPIH,SNRPA,SNRPA1,SNRPB,SNRPD1,SNRPD2,SNRPE,SNRPF,TNFRSF13C
mTOR Signaling	2.03	0.0714	0.00933254	EIF3B,EIF3I,EIF4E,RPS17,RPS18,RPS2,RPS23,RPS24,RPS27A,RPS3,RPS3A,RPS6KA3,RPS7,RPS8,RPSA
Cysteine Biosynthesis III (mammalia)	2	0.167	0.01	AHCY,MAT2A,PRMT1,PRMT5
Superpathway of Methionine Degradation	2	0.135	0.01	AHCY,MAT2A,PCCB,PRMT1,PRMT5
Tetrahydrofolate Salvage from 5,10-methenyltetrahydrofolate	1.92	0.4	0.0120226	GART,MTHFD1
dTMP De Novo Biosynthesis	1.92	0.4	0.0120226	DHFR,TYMS
tRNA Charging	1.9	0.128	0.0125893	DARS1,DARS2,FARSB,IARS2,VARS
DNA Double-Strand Break Repair by Non-Homologous End Joining	1.9	0.214	0.0125893	PARP1,PRKDC,XRCC6
Mechanisms of Viral Exit from Host Cells	1.82	0.122	0.0151356	ACTB,ACTG1,LMNB1,LMNB2,XPO1
Telomere Extension by Telomerase	1.82	0.2	0.0151356	HNRNPA1,HNRNPA2B1,XRCC6
Pancreatic Adenocarcinoma Signaling	1.77	0.0826	0.0169824	CDK2,E2F1,E2F2,E2F7,E2F8,PA2G4,RAD51,SUV39H1,TFDP1
Adenine and Adenosine Salvage III	1.75	0.333	0.0177828	HPRT1,PNP

## Sheet: Table S2D
© 2000-2020 QIAGEN. All rights reserved.	Table S2D: Canonical pathways enriched in paclitaxel-treated PDO
Ingenuity Canonical Pathways	-log(p-value)	Ratio	P-value	Molecules
Antigen Presentation Pathway	12.2	0.333	6.30957e-13	B2M,CD74,HLA-A,HLA-C,HLA-DMA,HLA-DPA1,HLA-DPB1,HLA-DRA,HLA-DRB1,HLA-E,HLA-F,NLRC5,TAPBP
Phagosome Maturation	9.29	0.126	5.12861e-10	B2M,CTSA,CTSO,CTSS,HLA-A,HLA-C,HLA-DRA,HLA-DRB1,HLA-E,HLA-F,LAMP2,NAPA,TUBA1A,TUBA1C,TUBA4A,TUBB2A,TUBB2B,TUBB4B,VPS18
Dendritic Cell Maturation	7.88	0.104	1.31826e-08	B2M,COL5A3,HLA-A,HLA-C,HLA-DMA,HLA-DRA,HLA-DRB1,HLA-E,HLA-F,ICAM1,IL32,MYD88,NFKBIA,PIK3R3,PLCL2,RELB,STAT2,TLR3,TNF
PD-1, PD-L1 cancer immunotherapy pathway	6.42	0.123	3.80189e-07	B2M,CD274,HLA-A,HLA-C,HLA-DMA,HLA-DPA1,HLA-DPB1,HLA-DRA,HLA-DRB1,HLA-E,HLA-F,PIK3R3,TNF
Interferon Signaling	6.17	0.222	6.76083e-07	IFI6,IFIT1,IRF1,IRF9,MX1,OAS1,SOCS1,STAT2
T Cell Exhaustion Signaling Pathway	5.98	0.0914	1.04713e-06	CD274,HLA-A,HLA-C,HLA-DMA,HLA-DPA1,HLA-DPB1,HLA-DRA,HLA-DRB1,HLA-E,HLA-F,IRF9,LGALS9,PIK3R3,PPP2R5B,STAT2,STAT3
Th1 Pathway	5.75	0.107	1.77828e-06	CD274,HLA-A,HLA-DMA,HLA-DPA1,HLA-DPB1,HLA-DRA,HLA-DRB1,ICAM1,IRF1,LGALS9,PIK3R3,SOCS1,STAT3
Allograft Rejection Signaling	5.71	0.128	1.94984e-06	B2M,HLA-A,HLA-C,HLA-DMA,HLA-DPA1,HLA-DPB1,HLA-DRA,HLA-DRB1,HLA-E,HLA-F,TNF
OX40 Signaling Pathway	5.51	0.122	3.0903e-06	B2M,HLA-A,HLA-C,HLA-DMA,HLA-DPA1,HLA-DPB1,HLA-DRA,HLA-DRB1,HLA-E,HLA-F,NFKBIA
Type I Diabetes Mellitus Signaling	5.39	0.108	4.0738e-06	HLA-A,HLA-C,HLA-DMA,HLA-DRA,HLA-DRB1,HLA-E,HLA-F,IRF1,MYD88,NFKBIA,SOCS1,TNF
Graft-versus-Host Disease Signaling	5.17	0.167	6.76083e-06	HLA-A,HLA-C,HLA-DMA,HLA-DRA,HLA-DRB1,HLA-E,HLA-F,TNF
Neuroinflammation Signaling Pathway	5.16	0.0667	6.91831e-06	B2M,BIRC3,CFLAR,CX3CL1,GRINA,HLA-A,HLA-C,HLA-DMA,HLA-DRA,HLA-DRB1,HLA-E,HLA-F,ICAM1,IRAK2,IRF7,MYD88,PIK3R3,PLA2G4C,TLR3,TNF
Th1 and Th2 Activation Pathway	4.76	0.0819	1.7378e-05	CD274,HLA-A,HLA-DMA,HLA-DPA1,HLA-DPB1,HLA-DRA,HLA-DRB1,ICAM1,IRF1,LGALS9,MAF,PIK3R3,SOCS1,STAT3
Death Receptor Signaling	4.65	0.11	2.23872e-05	BIRC3,CASP10,CASP7,CFLAR,NFKBIA,PARP10,PARP3,TNF,TNFSF10,TNFSF15
FAT10 Signaling Pathway	4.55	0.278	2.81838e-05	MAP1LC3B,NUB1,SQSTM1,TNF,UBD
Communication between Innate and Adaptive Immune Cells	4.44	0.104	3.63078e-05	B2M,CCL15,HLA-A,HLA-C,HLA-DRA,HLA-DRB1,HLA-E,HLA-F,TLR3,TNF
Role of PKR in Interferon Induction and Antiviral Response	4.41	0.094	3.89045e-05	ATF3,IFIH1,IRF1,IRF9,MYD88,NFKBIA,PDGFA,STAT2,STAT3,TLR3,TNF
Sphingosine-1-phosphate Signaling	4.41	0.094	3.89045e-05	ACER2,ADCY9,CASP10,CASP4,CASP7,PDGFA,PIK3R3,PLCL2,RHOB,RND1,SMPD1
Autophagy	4.38	0.131	4.16869e-05	CTSA,CTSO,CTSS,LAMP2,MAP1LC3B,SQSTM1,VPS18,WIPI1
Activation of IRF by Cytosolic Pattern Recognition Receptors	4.28	0.127	5.24807e-05	DHX58,IFIH1,IRF7,IRF9,NFKBIA,STAT2,TNF,ZBP1
Endoplasmic Reticulum Stress Pathway	4.2	0.238	6.30957e-05	CASP7,DDIT3,EIF2AK3,ERN1,XBP1
Cytotoxic T Lymphocyte-mediated Apoptosis of Target Cells	4.15	0.176	7.07946e-05	B2M,CASP7,HLA-A,HLA-C,HLA-E,HLA-F
Autoimmune Thyroid Disease Signaling	4.14	0.143	7.24436e-05	HLA-A,HLA-C,HLA-DMA,HLA-DRA,HLA-DRB1,HLA-E,HLA-F
Crosstalk between Dendritic Cells and Natural Killer Cells	3.95	0.101	0.000112202	HLA-A,HLA-C,HLA-DRA,HLA-DRB1,HLA-E,HLA-F,TLR3,TNF,TNFSF10
Complement System	3.94	0.162	0.000114815	C2,C3,C4BPA,CFB,CFI,ITGAM
Necroptosis Signaling Pathway	3.88	0.0764	0.000131826	BIRC3,CASP10,CFLAR,CYLD,IRF9,PLA2G4C,RBCK1,STAT2,TLR3,TNF,TNFSF10,ZBP1
Neuroprotective Role of THOP1 in Alzheimer's Disease	3.72	0.0855	0.000190546	HLA-A,HLA-C,HLA-E,HLA-F,PRSS1,PRSS16,PRSS2,PRSS22,PRSS8,TPP1
Systemic Lupus Erythematosus In T Cell Signaling Pathway	3.55	0.0541	0.000281838	B2M,CASP10,CASP4,CASP7,HLA-A,HLA-C,HLA-DMA,HLA-DPA1,HLA-DPB1,HLA-DRA,HLA-DRB1,HLA-E,HLA-F,PIK3R3,PPP2R5B,RHOB,RND1,STAT3
IL-4 Signaling	3.36	0.0941	0.000436516	HLA-A,HLA-DMA,HLA-DRA,HLA-DRB1,INPP5J,NR3C2,PIK3R3,SOCS1
Role of Pattern Recognition Receptors in Recognition of Bacteria and Viruses	3.35	0.0714	0.000446684	C3,IFIH1,IRF7,MYD88,OAS1,PIK3R3,RIPK2,TLR3,TNF,TNFSF10,TNFSF15
Altered T Cell and B Cell Signaling in Rheumatoid Arthritis	3.19	0.0889	0.000645654	CSF1,HLA-A,HLA-DMA,HLA-DRA,HLA-DRB1,RELB,TLR3,TNF
Endothelin-1 Signaling	3.16	0.0638	0.000691831	ABHD3,ADCY9,CASP10,CASP4,CASP7,GUCY2C,PIK3R3,PLA2G4C,PLAAT4,PLCL2,PLD3,SHC2
Systemic Lupus Erythematosus In B Cell Signaling Pathway	3.09	0.0545	0.000812831	IFIH1,INPP5J,IRF7,IRF9,MYD88,PIK3R3,PLAAT4,RASGRP3,SHC2,STAT2,STAT3,TLR3,TNF,TNFSF10,TNFSF15
Role of Macrophages, Fibroblasts and Endothelial Cells in Rheumatoid Arthritis	2.97	0.0513	0.00107152	CEBPD,CSF1,ICAM1,IL32,IRAK2,MYD88,NFKBIA,PDGFA,PIK3R3,PLCL2,PRSS1,PRSS2,SOCS1,STAT3,TLR3,TNF
Gap Junction Signaling	2.97	0.0606	0.00107152	ADCY9,DBN1,DRD2,GUCY2C,PIK3R3,PLCL2,TUBA1A,TUBA1C,TUBA4A,TUBB2A,TUBB2B,TUBB4B
p53 Signaling	2.95	0.0816	0.00112202	BBC3,DRAM1,GADD45G,HIF1A,PIK3R3,PML,TP53INP1,TRIM29
Toll-like Receptor Signaling	2.95	0.0921	0.00112202	IRAK2,MYD88,NFKBIA,TLR3,TNF,TNFAIP3,UBD
Unfolded protein response	2.94	0.107	0.00114815	CEBPD,DDIT3,DNAJB9,EIF2AK3,ERN1,XBP1
MSP-RON Signaling Pathway	2.86	0.103	0.00138038	CSF1,ITGAM,MST1,PIK3R3,RPS6KA2,TNF
14-3-3-mediated Signaling	2.82	0.0709	0.00151356	PIK3R3,PLCL2,TNF,TUBA1A,TUBA1C,TUBA4A,TUBB2A,TUBB2B,TUBB4B
Role of RIG1-like Receptors in Antiviral Innate Immunity	2.64	0.114	0.00229087	CASP10,DHX58,IFIH1,IRF7,NFKBIA
IL-23 Signaling Pathway	2.64	0.114	0.00229087	HIF1A,NFKBIA,PIK3R3,STAT3,TNF
Bile Acid Biosynthesis, Neutral Pathway	2.64	0.231	0.00229087	AKR1C1/AKR1C2,AMACR,BAAT
Th2 Pathway	2.61	0.0662	0.00245471	HLA-A,HLA-DMA,HLA-DPA1,HLA-DPB1,HLA-DRA,HLA-DRB1,ICAM1,MAF,PIK3R3
CTLA4 Signaling in Cytotoxic T Lymphocytes	2.55	0.0787	0.00281838	B2M,HLA-A,HLA-C,HLA-E,HLA-F,PIK3R3,PPP2R5B
Cdc42 Signaling	2.52	0.0599	0.00301995	B2M,HLA-A,HLA-C,HLA-DMA,HLA-DPA1,HLA-DPB1,HLA-DRA,HLA-DRB1,HLA-E,HLA-F
Remodeling of Epithelial Adherens Junctions	2.5	0.0882	0.00316228	TUBA1A,TUBA1C,TUBA4A,TUBB2A,TUBB2B,TUBB4B
Endocannabinoid Cancer Inhibition Pathway	2.46	0.0629	0.00346737	ADCY9,ATF3,CASP10,CASP4,CASP7,DDIT3,HIF1A,PIK3R3,SMPD1
TNFR2 Signaling	2.46	0.133	0.00346737	BIRC3,NFKBIA,TNF,TNFAIP3
Germ Cell-Sertoli Cell Junction Signaling	2.45	0.0585	0.00354813	PIK3R3,RHOB,RND1,TNF,TUBA1A,TUBA1C,TUBA4A,TUBB2A,TUBB2B,TUBB4B
TNFR1 Signaling	2.4	0.1	0.00398107	BIRC3,CASP7,NFKBIA,TNF,TNFAIP3
Caveolar-mediated Endocytosis Signaling	2.35	0.0822	0.00446684	B2M,HLA-A,HLA-C,HLA-E,HLA-F,ITGAM
T Helper Cell Differentiation	2.35	0.0822	0.00446684	HLA-A,HLA-DMA,HLA-DRA,HLA-DRB1,STAT3,TNF
Acute Phase Response Signaling	2.31	0.0559	0.00489779	C2,C3,C4BPA,CFB,MYD88,NFKBIA,PIK3R3,SOCS1,STAT3,TNF
TREM1 Signaling	2.29	0.08	0.00512861	ICAM1,MYD88,NLRC5,STAT3,TLR3,TNF
Granulocyte Adhesion and Diapedesis	2.29	0.0556	0.00512861	CCL15,CLDN23,CLDN4,CX3CL1,CXCL16,CXCL17,ICAM1,ITGAM,MMP7,TNF
Atherosclerosis Signaling	2.27	0.0635	0.00537032	ABHD3,COL5A3,CSF1,ICAM1,PDGFA,PLA2G4C,PLAAT4,TNF
Nicotine Degradation III	2.19	0.0893	0.00645654	CYP1A1,CYP2C9,CYP4X1,LARGE1,UGT1A1
BEX2 Signaling Pathway	2.18	0.0759	0.00660693	BBC3,HIF1A,MAP2,NFKBIA,PPP2R5B,STAT3
B Cell Development	2.17	0.111	0.00676083	HLA-A,HLA-DMA,HLA-DRA,HLA-DRB1
Antioxidant Action of Vitamin C	2.07	0.0642	0.00851138	ABHD3,NFKBIA,PLA2G4C,PLAAT4,PLCL2,PLD3,TNF
Retinoic acid Mediated Apoptosis Signaling	2.06	0.0833	0.00870964	CFLAR,IRF1,PARP10,PARP3,TNFSF10
Melatonin Degradation I	2.06	0.0833	0.00870964	CYP1A1,CYP2C9,CYP4X1,LARGE1,UGT1A1
Phospholipases	1.97	0.0794	0.0107152	ABHD3,PLA2G4C,PLAAT4,PLCL2,PLD3
Salvage Pathways of Pyrimidine Deoxyribonucleotides	1.94	0.25	0.0114815	APOBEC3G,TYMP
PXR/RXR Activation	1.92	0.0769	0.0120226	CYP2C9,GSTA1,NR1I2,TNF,UGT1A1
CD40 Signaling	1.92	0.0769	0.0120226	ICAM1,NFKBIA,PIK3R3,STAT3,TNFAIP3
Nicotine Degradation II	1.92	0.0769	0.0120226	CYP1A1,CYP2C9,CYP4X1,LARGE1,UGT1A1
Superpathway of Melatonin Degradation	1.92	0.0769	0.0120226	CYP1A1,CYP2C9,CYP4X1,LARGE1,UGT1A1
Role of JAK1, JAK2 and TYK2 in Interferon Signaling	1.86	0.125	0.0138038	SOCS1,STAT2,STAT3
Apelin Pancreas Signaling Pathway	1.86	0.0909	0.0138038	DDIT3,EIF2AK3,ERN1,PIK3R3
iNOS Signaling	1.83	0.0889	0.0147911	IRAK2,IRF1,MYD88,NFKBIA
Bupropion Degradation	1.82	0.12	0.0151356	CYP1A1,CYP2C9,CYP4X1
SPINK1 General Cancer Pathway	1.82	0.0725	0.0151356	PIK3R3,PRSS1,PRSS2,SPINK1,STAT3
FAT10 Cancer Signaling Pathway	1.8	0.087	0.0158489	NFKBIA,STAT3,TNF,UBD
Sertoli Cell-Sertoli Cell Junction Signaling	1.76	0.0486	0.017378	CLDN23,CLDN4,TNF,TUBA1A,TUBA1C,TUBA4A,TUBB2A,TUBB2B,TUBB4B
Hepatic Fibrosis / Hepatic Stellate Cell Activation	1.75	0.0484	0.0177828	BAMBI,COL16A1,COL5A3,COL9A2,CSF1,ICAM1,PDGFA,TIMP2,TNF
UVA-Induced MAPK Signaling	1.75	0.0612	0.0177828	PARP10,PARP3,PIK3R3,PLCL2,RPS6KA2,SMPD1
NRF2-mediated Oxidative Stress Response	1.71	0.0476	0.0194984	DNAJB2,DNAJB9,EIF2AK3,GSTA1,HERPUD1,JUND,MAF,PIK3R3,SQSTM1
Agranulocyte Adhesion and Diapedesis	1.66	0.0466	0.0218776	CCL15,CLDN23,CLDN4,CX3CL1,CXCL16,CXCL17,ICAM1,MMP7,TNF
Sumoylation Pathway	1.65	0.0583	0.0223872	CBX4,NFKBIA,PML,RHOB,RND1,SP100
Natural Killer Cell Signaling	1.61	0.0457	0.0245471	B2M,COL5A3,HLA-A,HLA-C,HLA-E,HLA-F,MYD88,PIK3R3,TNFSF10
Acetone Degradation I (to Methylglyoxal)	1.6	0.1	0.0251189	CYP1A1,CYP2C9,CYP4X1
NAD biosynthesis II (from tryptophan)	1.59	0.167	0.025704	IDO1,QPRT
Virus Entry via Endocytic Pathways	1.58	0.0561	0.0263027	B2M,HLA-A,HLA-C,HLA-E,HLA-F,PIK3R3
iCOS-iCOSL Signaling in T Helper Cells	1.51	0.0541	0.030903	HLA-A,HLA-DMA,HLA-DRA,HLA-DRB1,NFKBIA,PIK3R3
Type II Diabetes Mellitus Signaling	1.5	0.0493	0.0316228	ACSL1,CACNG8,NFKBIA,PIK3R3,SMPD1,SOCS1,TNF
IL-9 Signaling	1.49	0.0909	0.0323594	PIK3R3,STAT3,TNF
MIF-mediated Glucocorticoid Regulation	1.46	0.0882	0.0346737	CD74,NFKBIA,PLA2G4C
Nur77 Signaling in T Lymphocytes	1.44	0.0678	0.0363078	HLA-A,HLA-DMA,HLA-DRA,HLA-DRB1
TWEAK Signaling	1.43	0.0857	0.0371535	BIRC3,CASP7,NFKBIA
SPINK1 Pancreatic Cancer Pathway	1.42	0.0667	0.0380189	CTSA,PRSS1,PRSS2,SPINK1
Role of NFAT in Regulation of the Immune Response	1.41	0.0442	0.0389045	HLA-A,HLA-DMA,HLA-DRA,HLA-DRB1,NFKBIA,PIK3R3,RCAN1,RCAN2
p38 MAPK Signaling	1.4	0.0508	0.0398107	DDIT3,DUSP10,IRAK2,PLA2G4C,RPS6KA2,TNF
Induction of Apoptosis by HIV1	1.4	0.0656	0.0398107	BBC3,BIRC3,NFKBIA,TNF
CD28 Signaling in T Helper Cells	1.37	0.05	0.042658	HLA-A,HLA-DMA,HLA-DRA,HLA-DRB1,NFKBIA,PIK3R3
Xenobiotic Metabolism Signaling	1.37	0.0383	0.042658	ALDH1L2,CYP1A1,CYP2C9,EIF2AK3,GSTA1,MAF,NR1I2,PIK3R3,PPP2R5B,TNF,UGT1A1
Hepatic Cholestasis	1.36	0.0432	0.0436516	ADCY9,IRAK2,MYD88,NFKBIA,NR1I2,TNF,TNFSF10,TNFSF15
PKCθ Signaling in T Lymphocytes	1.33	0.0452	0.0467735	CACNG8,HLA-A,HLA-DMA,HLA-DRA,HLA-DRB1,NFKBIA,PIK3R3
